# Supplementary material for: 2,3,4,6-Tetra-O-acetyl-β-d-galacto­pyranosyl 2,3,4,6-tetra-O-acetyl-β-d-glucopyranosyl disulfide tetra­hydro­furan solvate
Source: Acta Crystallogr Sect E Struct Rep Online. 2008 Nov 29;64(Pt 12):o2472–3. doi: 10.1107/S1600536808039494 (PMC2959895; doi:10.1107/S1600536808039494)
Supplement: Supplementary file 1 [file e-64-o2472-sup1.cif]

##############################################################################
###                                                                        ###
###        Electronic paper (Acta Crystallographica Section E)             ###
###                                                                        ###
##############################################################################
#                                                                            #
# This CIF contains the data in a paper accepted for publication in Acta     #
# Crystallographica Section E. It conforms to the requirements of Notes      #
# for Authors for Section E, and has been peer reviewed under the auspices   #
# of the IUCr Commission on Journals.                                        #
#                                                                            #
# Full details of the Crystallographic Information File format               #
# are given in the paper "The Crystallographic Information File (CIF):       #
# a New Standard Archive File for Crystallography" by S. R. Hall, F. H.      #
# Allen and I. D. Brown [Acta Cryst. (1991), A47, 655-685].                  #
#                                                                            #
# The current version of the core CIF dictionary is obtainable from          #
# ftp://ftp.iucr.org/pub/cif_core.dic. The current version number is 2.4.    #
#                                                                            #
# Software is freely available for graphical display of the structure(s) in  #
# this CIF.  For information consult the CIF home page http://www.iucr.org/  #
# cif/home.html                                                              #
#                                                                            #
# This file may be used for bona fide research purposes within the           #
# scientific community so long as proper attribution is given to the journal # 
# article from which it was obtained.                                        #
#                                                                            #
##############################################################################
                                             
data_global
_audit_creation_method     'WinGX routine CIF_UPDATE'
_audit_conform_dict_name     cif_core.dic
_audit_conform_dict_version     2.3
_journal_date_recd_electronic     2008-11-17
_journal_date_accepted     2008-11-24
_journal_name_full     'Acta Crystallographica, Section E'
_journal_year     2008
_journal_volume     64
_journal_issue     12
_journal_page_first     o2472
_journal_page_last     o2473
_journal_paper_category     QO
_journal_coeditor_code     TK2332
_publ_contact_author_name     'Brito, Iv\'an'
_publ_contact_author_address
;
Departamento de Qu\'imica
Facultad de Ciencias B\'asicas
Universidad de Antofagasta
Casilla 170
Antofagasta Chile
;
_publ_contact_author_email     ivanbritob@yahoo.com
_publ_contact_author_fax     '56(55)637457'
_publ_contact_author_phone     '56(55)637814'
_publ_section_title
;
2,3,4,6-Tetra-<i>O</i>-acetyl-\b-D-galactopyranosyl
2,3,4,6-tetra-<i>O</i>-acetyl-\b-D-glucopyranosyl disulfide tetrahydrofuran
solvate
;
loop_
    _publ_author_name
    _publ_author_footnote
    _publ_author_address
    'Brito, Iv\'an' .
;
Departamento de Qu\'imica
Facultad de Ciencias B\'asicas
Universidad de Antofagasta
Casilla 170
Antofagasta
Chile
;
    'Szil\'agyi, L\'aszlo' .
;
Department of Organic Chemistry, University of Debrecen, H-4010 Debrecen Pf. 20,
Hungary
;
    'L\'opez-Rodr\'iguez, Mat\'ias' .
;
Instituto de Bio-Org\'anica 'Antonio Gonz\'alez', Universidad de La Laguna,
Astrof\'isico Francisco S\'anchez N\%2, La Laguna, Tenerife, Spain
;
data_I
_audit_creation_method     'WinGX routine CIF_UPDATE'
_chemical_name_systematic
;
2,3,4,6-Tetra-<i>O</i>-acetyl-\b-D-galactopyranosyl
2,3,4,6-tetra-<i>O</i>-acetyl-\b-D-glucopyranosyl disulfide
tetrahydrofuran solvate
;
_chemical_formula_moiety     'C28 H38 O18 S2, C4 H8 O'
_chemical_formula_sum     'C32 H46 O19 S2'
_chemical_formula_iupac     'C28 H38 O18 S2, C4 H8 O'
_chemical_formula_weight     798.81
_symmetry_cell_setting     monoclinic
_symmetry_space_group_name_H-M     'P 21'
_symmetry_space_group_name_Hall     'P 2yb'
loop_
    _symmetry_equiv_pos_as_xyz
    'x, y, z'
    '-x, y+1/2, -z'
_cell_length_a     14.6499(14)
_cell_length_b     10.0096(10)
_cell_length_c     15.4029(15)
_cell_angle_alpha     90
_cell_angle_beta     113.573(2)
_cell_angle_gamma     90
_cell_volume     2070.2(4)
_cell_formula_units_Z     2
_cell_measurement_reflns_used     4312
_cell_measurement_theta_min     2.4
_cell_measurement_theta_max     25.0
_cell_measurement_temperature     298(2)
_exptl_crystal_description     prism
_exptl_crystal_colour     yellow
_exptl_crystal_size_max     0.40
_exptl_crystal_size_mid     0.30
_exptl_crystal_size_min     0.20
_exptl_crystal_density_diffrn     1.281
_exptl_crystal_density_method     'not measured'
_exptl_crystal_F_000     844
_exptl_absorpt_coefficient_mu     0.201
_exptl_absorpt_correction_type     'multi-scan'
_exptl_absorpt_process_details     '(SORTAV; Blessing, 1995)'
_exptl_absorpt_correction_T_min     0.920
_exptl_absorpt_correction_T_max     0.960
_diffrn_ambient_temperature     298(2)
_diffrn_radiation_type     MoK\a
_diffrn_radiation_wavelength     0.71073
_diffrn_radiation_source     'fine-focus sealed tube'
_diffrn_radiation_monochromator     graphite
_diffrn_measurement_device_type     'Nonius KappaCCD area-detector'
_diffrn_measurement_method     '\f scans, and \w scans with \k  offsets'
_diffrn_reflns_number     13257
_diffrn_reflns_av_R_equivalents     0.046
_diffrn_reflns_theta_min     2.48
_diffrn_reflns_theta_max     25.2
_diffrn_reflns_theta_full     25.2
_diffrn_measured_fraction_theta_max     0.999
_diffrn_measured_fraction_theta_full     0.999
_diffrn_reflns_limit_h_min     -17
_diffrn_reflns_limit_h_max     16
_diffrn_reflns_limit_k_min     -12
_diffrn_reflns_limit_k_max     11
_diffrn_reflns_limit_l_min     -18
_diffrn_reflns_limit_l_max     18
_refine_special_details
;
Refinement of <i>F</i>\^2\^ against ALL reflections. The weighted
<i>R</i>-factor <i>wR</i> and goodness of fit <i>S</i> are based on
<i>F</i>\^2\^, conventional <i>R</i>-factors <i>R</i> are based on <i>F</i>,
with <i>F</i> set to zero for negative <i>F</i>\^2\^. The threshold expression
of <i>F</i>\^2\^ > \s(<i>F</i>\^2\^) is used only for calculating
<i>R</i>-factors(gt) <i>etc</i>. and is not relevant to the choice of
reflections for refinement. <i>R</i>-factors based on <i>F</i>\^2\^ are
statistically about twice as large as those based on <i>F</i>, and <i>R</i>-
factors based on ALL data will be even larger.
;
_reflns_number_total     7410
_reflns_number_gt     4763
_reflns_threshold_expression     I>2\s(I)
_refine_ls_structure_factor_coef     Fsqd
_refine_ls_matrix_type     full
_refine_ls_R_factor_all     0.078
_refine_ls_R_factor_gt     0.054
_refine_ls_wR_factor_ref     0.151
_refine_ls_goodness_of_fit_ref     0.85
_refine_ls_restrained_S_all     0.86
_refine_ls_number_reflns     7410
_refine_ls_number_parameters     497
_refine_ls_number_restraints     45
_refine_ls_hydrogen_treatment     constr
_refine_ls_weighting_scheme     calc
_refine_ls_weighting_details
                 'calc w=1/[\s^2^(Fo^2^)+(0.0875P)^2^] where P=(Fo^2^+2Fc^2^)/3'
_atom_sites_solution_hydrogens     geom
_atom_sites_solution_primary     direct
_atom_sites_solution_secondary     difmap
_refine_ls_shift/su_max     0.042
_refine_ls_shift/su_mean     0.003
_refine_diff_density_max     0.34
_refine_diff_density_min     -0.19
_refine_ls_extinction_method     none
_refine_ls_abs_structure_details     'Flack, (1983), 3438 Friedel pairs'
_refine_ls_abs_structure_Flack     0.02(9)
loop_
    _atom_type_symbol
    _atom_type_description
    _atom_type_scat_dispersion_real
    _atom_type_scat_dispersion_imag
    _atom_type_scat_source
    C C 0.0033 0.0016 'International Tables Vol C Tables 4.2.6.8 and 6.1.1.4'
    H H 0 0 'International Tables Vol C Tables 4.2.6.8 and 6.1.1.4'
    O O 0.0106 0.006 'International Tables Vol C Tables 4.2.6.8 and 6.1.1.4'
    S S 0.1246 0.1234 'International Tables Vol C Tables 4.2.6.8 and 6.1.1.4'
_computing_data_collection     'COLLECT (Nonius, 2000)'
_computing_cell_refinement     'DENZO-SMN (Otwinowski & Minor, 1997)'
_computing_data_reduction     'DENZO-SMN(Otwinowski & Minor, 1997)'
_computing_structure_solution     'SIR97 (Altomare <i>et al.</i>,  1999)'
_computing_structure_refinement     'SHELXL97 (Sheldrick, 2008)'
_computing_molecular_graphics
                  'ORTEP-3 for Windows (Farrugia, 1997) and PLATON (Spek, 2003)'
_computing_publication_material     'WinGX (Farrugia, 1999)'
loop_
    _atom_site_type_symbol
    _atom_site_label
    _atom_site_fract_x
    _atom_site_fract_y
    _atom_site_fract_z
    _atom_site_U_iso_or_equiv
    _atom_site_adp_type
    _atom_site_calc_flag
    _atom_site_refinement_flags
    _atom_site_occupancy
    _atom_site_disorder_assembly
    _atom_site_disorder_group
    S S1 0.94859(8) 0.98543(12) 0.93468(8) 0.0609(3) Uani d . 1 . .
    O O1 0.8235(2) 1.1214(3) 0.98368(19) 0.0587(7) Uani d . 1 . .
    O O2 0.5745(2) 1.1063(3) 0.7358(2) 0.0692(8) Uani d . 1 . .
    O O3 0.5648(4) 1.2681(6) 0.6357(3) 0.146(2) Uani d . 1 . .
    O O4 0.7645(2) 1.0285(3) 0.7398(2) 0.0644(8) Uani d . 1 . .
    O O5 0.6752(4) 0.8414(4) 0.7054(3) 0.1135(14) Uani d . 1 . .
    O O6 0.8497(3) 1.2956(4) 1.1307(2) 0.0822(9) Uani d . 1 . .
    O O7 0.8713(4) 1.0964(5) 1.2001(3) 0.1132(14) Uani d . 1 . .
    O O8 0.5850(2) 1.2941(3) 0.8764(2) 0.0684(8) Uani d . 1 . .
    O O9 0.5145(3) 1.1965(4) 0.9648(3) 0.1042(13) Uani d . 1 . .
    C C1 0.8424(3) 1.0964(4) 0.9008(3) 0.0546(10) Uani d . 1 . .
    H H1 0.8612 1.1814 0.8809 0.066 Uiso calc R 1 . .
    C C2 0.7471(3) 1.0494(4) 0.8225(3) 0.0548(10) Uani d . 1 . .
    H H2 0.7253 0.9658 0.8412 0.066 Uiso calc R 1 . .
    C C3 0.6682(3) 1.1554(4) 0.8047(3) 0.0580(11) Uani d . 1 . .
    H H3 0.6874 1.2365 0.7806 0.07 Uiso calc R 1 . .
    C C4 0.6549(3) 1.1872(5) 0.8953(3) 0.0624(11) Uani d . 1 . .
    H H4 0.6301 1.1083 0.9166 0.075 Uiso calc R 1 . .
    C C5 0.7552(3) 1.2286(4) 0.9704(3) 0.0601(11) Uani d . 1 . .
    H H5 0.7793 1.3079 0.9487 0.072 Uiso calc R 1 . .
    C C6 0.5307(4) 1.1702(7) 0.6531(4) 0.0865(16) Uani d . 1 . .
    C C7 0.4395(5) 1.1036(8) 0.5895(4) 0.116(2) Uani d . 1 . .
    H H7A 0.3886 1.1144 0.6135 0.174 Uiso calc R 1 . .
    H H7B 0.4524 1.0102 0.5859 0.174 Uiso calc R 1 . .
    H H7C 0.4175 1.1426 0.5275 0.174 Uiso calc R 1 . .
    C C8 0.7260(4) 0.9197(6) 0.6875(4) 0.0773(14) Uani d . 1 . .
    C C9 0.7533(5) 0.9114(8) 0.6047(4) 0.116(2) Uani d . 1 . .
    H H9A 0.7772 0.8231 0.6009 0.175 Uiso calc R 1 . .
    H H9B 0.8046 0.9754 0.6117 0.175 Uiso calc R 1 . .
    H H9C 0.6959 0.9302 0.5478 0.175 Uiso calc R 1 . .
    C C10 0.7520(4) 1.2569(6) 1.0644(3) 0.0802(15) Uani d . 1 . .
    H H10A 0.7049 1.3282 1.058 0.096 Uiso calc R 1 . .
    H H10B 0.7302 1.1779 1.0873 0.096 Uiso calc R 1 . .
    C C11 0.9038(5) 1.2052(7) 1.1941(4) 0.0896(17) Uani d . 1 . .
    C C12 1.0060(5) 1.2548(8) 1.2510(4) 0.122(2) Uani d . 1 . .
    H H12A 1.0442 1.1855 1.2929 0.183 Uiso calc R 1 . .
    H H12B 1.0025 1.3309 1.2875 0.183 Uiso calc R 1 . .
    H H12C 1.0374 1.2801 1.2094 0.183 Uiso calc R 1 . .
    C C13 0.5199(3) 1.2900(6) 0.9193(3) 0.0704(12) Uani d . 1 . .
    C C14 0.4608(4) 1.4138(5) 0.9033(4) 0.0890(16) Uani d . 1 . .
    H H14A 0.4028 1.3978 0.9161 0.133 Uiso calc R 1 . .
    H H14B 0.4408 1.4417 0.8386 0.133 Uiso calc R 1 . .
    H H14C 0.5005 1.4826 0.9447 0.133 Uiso calc R 1 . .
    S S2 0.89370(8) 0.80485(11) 0.95029(7) 0.0611(3) Uani d . 1 . .
    O O21 0.98609(19) 0.7760(3) 1.13641(18) 0.0584(7) Uani d . 1 . .
    O O22 0.7552(2) 0.5961(3) 1.1697(2) 0.0684(8) Uani d . 1 . .
    O O23 0.6851(3) 0.7007(4) 1.2553(3) 0.0950(11) Uani d . 1 . .
    O O24 0.7182(2) 0.7573(3) 1.0062(2) 0.0678(8) Uani d . 1 . .
    O O25 0.6962(4) 0.5714(5) 0.9230(3) 0.1235(16) Uani d . 1 . .
    O O26 1.1652(2) 0.8389(4) 1.2729(2) 0.0751(9) Uani d . 1 . .
    O O27 1.1690(4) 0.9965(5) 1.3749(4) 0.1336(17) Uani d . 1 . .
    O O28 0.9183(2) 0.7190(4) 1.3348(2) 0.0803(9) Uani d . 1 A .
    O O29A 0.988(5) 0.519(4) 1.3922(18) 0.103(15) Uani d P 0.31(7) A 1
    O O29B 0.921(4) 0.5063(16) 1.3697(18) 0.155(9) Uani d P 0.69(7) A 2
    C C21 0.8909(3) 0.8131(4) 1.0674(3) 0.0531(9) Uani d . 1 . .
    H H21 0.8739 0.9037 1.0799 0.064 Uiso calc R 1 . .
    C C22 0.8144(3) 0.7149(4) 1.0712(3) 0.0576(10) Uani d . 1 . .
    H H22 0.8288 0.626 1.0531 0.069 Uiso calc R 1 . .
    C C23 0.8154(3) 0.7094(5) 1.1694(3) 0.0601(11) Uani d . 1 . .
    H H23 0.7853 0.791 1.1815 0.072 Uiso calc R 1 . .
    C C24 0.9198(3) 0.6941(4) 1.2442(3) 0.0593(11) Uani d . 1 . .
    H H24 0.943 0.6028 1.2424 0.071 Uiso calc R 1 . .
    C C25 0.9914(3) 0.7911(5) 1.2309(3) 0.0593(10) Uani d . 1 . .
    H H25 0.974 0.8827 1.2407 0.071 Uiso calc R 1 . .
    C C26 0.6918(4) 0.6043(5) 1.2123(4) 0.0740(13) Uani d . 1 . .
    C C27 0.6347(5) 0.4806(6) 1.2017(5) 0.1028(18) Uani d . 1 . .
    H H27A 0.584 0.494 1.2256 0.154 Uiso calc R 1 . .
    H H27B 0.6785 0.4103 1.2367 0.154 Uiso calc R 1 . .
    H H27C 0.6042 0.4566 1.136 0.154 Uiso calc R 1 . .
    C C28 0.6681(4) 0.6785(6) 0.9334(4) 0.0798(14) Uani d . 1 . .
    C C29 0.5757(4) 0.7449(7) 0.8683(4) 0.105(2) Uani d . 1 . .
    H H29A 0.5918 0.8306 0.8502 0.157 Uiso calc R 1 . .
    H H29B 0.5313 0.7564 0.8997 0.157 Uiso calc R 1 . .
    H H29C 0.5441 0.6907 0.8129 0.157 Uiso calc R 1 . .
    C C210 1.0967(3) 0.7613(5) 1.2966(3) 0.0708(13) Uani d . 1 . .
    H H21A 1.1056 0.7808 1.3612 0.085 Uiso calc R 1 . .
    H H21B 1.1102 0.6671 1.2928 0.085 Uiso calc R 1 . .
    C C211 1.1968(4) 0.9552(5) 1.3177(4) 0.0830(15) Uani d . 1 . .
    C C212 1.2625(6) 1.0235(7) 1.2826(6) 0.128(2) Uani d . 1 . .
    H H21C 1.2737 1.1132 1.3067 0.191 Uiso calc R 1 . .
    H H21D 1.2324 1.0257 1.2146 0.191 Uiso calc R 1 . .
    H H21E 1.3249 0.9769 1.3032 0.191 Uiso calc R 1 . .
    C C213 0.9328(8) 0.6160(10) 1.3954(5) 0.115(3) Uani d . 1 . .
    C C214 0.9212(7) 0.6644(11) 1.4834(5) 0.174(4) Uani d . 1 A .
    H H21F 0.9701 0.6219 1.5381 0.261 Uiso calc R 1 . .
    H H21G 0.8557 0.6426 1.4792 0.261 Uiso calc R 1 . .
    H H21H 0.9304 0.7595 1.4888 0.261 Uiso calc R 1 . .
    O O31 0.7418(11) 0.0601(14) 0.3640(9) 0.306(5) Uani d DU 1 . .
    C C31 0.6827(15) 0.2535(13) 0.4405(8) 0.301(9) Uani d DU 1 . .
    H H31A 0.6559 0.3386 0.4113 0.361 Uiso calc R 1 . .
    H H31B 0.71 0.265 0.5087 0.361 Uiso calc R 1 . .
    C C32 0.7705(12) 0.2047(18) 0.4071(10) 0.291(7) Uani d DU 1 . .
    H H32A 0.7751 0.2654 0.3599 0.349 Uiso calc R 1 . .
    H H32B 0.8343 0.203 0.4608 0.349 Uiso calc R 1 . .
    C C33 0.6337(11) 0.0251(15) 0.3603(6) 0.235(5) Uani d DU 1 . .
    H H33A 0.5878 0.0138 0.2947 0.282 Uiso calc R 1 . .
    H H33B 0.637 -0.059 0.3927 0.282 Uiso calc R 1 . .
    C C34 0.5917(12) 0.1382(19) 0.4080(8) 0.281(6) Uani d DU 1 . .
    H H34A 0.5818 0.1036 0.4624 0.337 Uiso calc R 1 . .
    H H34B 0.5293 0.1746 0.363 0.337 Uiso calc R 1 . .
loop_
    _atom_site_aniso_label
    _atom_site_aniso_U_11
    _atom_site_aniso_U_22
    _atom_site_aniso_U_33
    _atom_site_aniso_U_12
    _atom_site_aniso_U_13
    _atom_site_aniso_U_23
    S1 0.0625(6) 0.0635(6) 0.0677(7) 0.0038(6) 0.0377(5) 0.0038(6)
    O1 0.0704(18) 0.0570(17) 0.0581(17) 0.0048(13) 0.0358(15) 0.0102(15)
    O2 0.0641(19) 0.0688(19) 0.071(2) -0.0002(16) 0.0228(16) -0.0020(16)
    O3 0.132(4) 0.165(5) 0.098(3) 0.056(3) 0.001(3) -0.036(4)
    O4 0.081(2) 0.0657(19) 0.0530(17) -0.0031(15) 0.0335(15) -0.0036(16)
    O5 0.157(4) 0.073(3) 0.121(3) -0.025(2) 0.066(3) -0.029(3)
    O6 0.110(3) 0.070(2) 0.0621(19) 0.0011(18) 0.0296(19) 0.023(2)
    O7 0.144(4) 0.103(3) 0.106(3) 0.029(3) 0.064(3) 0.023(3)
    O8 0.0714(19) 0.0543(17) 0.089(2) 0.0138(16) 0.0425(17) 0.0106(16)
    O9 0.117(3) 0.098(3) 0.135(3) 0.041(3) 0.090(3) 0.031(2)
    C1 0.063(3) 0.051(2) 0.059(2) 0.004(2) 0.033(2) 0.000(2)
    C2 0.061(3) 0.053(2) 0.055(2) 0.0059(19) 0.028(2) -0.002(2)
    C3 0.056(3) 0.054(2) 0.062(3) 0.002(2) 0.021(2) -0.002(2)
    C4 0.063(3) 0.058(3) 0.073(3) 0.011(2) 0.034(2) 0.007(2)
    C5 0.075(3) 0.048(2) 0.066(3) 0.004(2) 0.037(2) 0.008(2)
    C6 0.088(4) 0.098(4) 0.071(4) 0.003(3) 0.030(3) 0.001(3)
    C7 0.092(4) 0.161(6) 0.077(4) -0.009(4) 0.016(3) -0.015(4)
    C8 0.090(4) 0.069(3) 0.067(3) -0.005(3) 0.025(3) 0.003(3)
    C9 0.137(6) 0.140(6) 0.069(4) -0.033(4) 0.039(4) 0.000(5)
    C10 0.087(4) 0.087(4) 0.071(3) 0.001(3) 0.036(3) 0.020(3)
    C11 0.125(5) 0.082(4) 0.076(4) 0.014(3) 0.054(4) 0.030(4)
    C12 0.116(5) 0.149(7) 0.079(4) 0.012(4) 0.017(4) 0.024(5)
    C13 0.069(3) 0.075(3) 0.074(3) 0.000(3) 0.036(2) 0.006(3)
    C14 0.084(4) 0.081(4) 0.108(4) -0.003(3) 0.046(3) 0.013(3)
    S2 0.0789(7) 0.0549(6) 0.0570(6) 0.0025(5) 0.0350(5) 0.0060(6)
    O21 0.0597(17) 0.0695(19) 0.0547(16) 0.0044(13) 0.0320(14) 0.0082(14)
    O22 0.080(2) 0.0643(18) 0.080(2) -0.0035(16) 0.0514(18) -0.0061(17)
    O23 0.105(3) 0.095(3) 0.118(3) -0.019(2) 0.079(2) -0.014(2)
    O24 0.0570(18) 0.079(2) 0.0675(18) -0.0007(16) 0.0246(16) 0.0021(16)
    O25 0.129(4) 0.086(3) 0.124(4) -0.026(3) 0.017(3) -0.016(3)
    O26 0.070(2) 0.091(3) 0.0701(19) -0.0123(18) 0.0342(16) -0.0047(18)
    O27 0.186(5) 0.107(3) 0.133(4) -0.030(3) 0.090(4) 0.005(4)
    O28 0.095(2) 0.097(2) 0.0640(19) 0.0000(19) 0.0475(18) 0.002(2)
    O29A 0.14(3) 0.077(17) 0.066(10) 0.025(8) 0.016(13) 0.010(13)
    O29B 0.23(3) 0.128(9) 0.093(8) 0.030(6) 0.052(14) -0.045(10)
    C21 0.056(2) 0.054(2) 0.052(2) 0.005(2) 0.0246(19) 0.012(2)
    C22 0.064(3) 0.055(2) 0.060(2) 0.005(2) 0.031(2) 0.009(2)
    C23 0.067(3) 0.058(3) 0.068(3) 0.005(2) 0.041(2) 0.010(2)
    C24 0.078(3) 0.061(3) 0.051(2) 0.006(2) 0.038(2) 0.011(2)
    C25 0.062(3) 0.069(3) 0.054(2) 0.002(2) 0.031(2) 0.006(2)
    C26 0.081(3) 0.070(3) 0.092(3) -0.006(3) 0.055(3) -0.001(3)
    C27 0.124(5) 0.090(4) 0.130(5) -0.011(4) 0.088(4) -0.024(4)
    C28 0.074(4) 0.075(4) 0.087(4) 0.000(3) 0.028(3) -0.024(3)
    C29 0.073(3) 0.137(5) 0.086(4) 0.028(4) 0.013(3) -0.014(4)
    C210 0.067(3) 0.091(4) 0.062(3) 0.005(2) 0.034(2) 0.007(3)
    C211 0.094(4) 0.072(4) 0.082(4) -0.001(3) 0.035(3) 0.016(3)
    C212 0.145(6) 0.086(4) 0.176(7) -0.019(4) 0.089(6) -0.021(4)
    C213 0.156(8) 0.133(7) 0.066(4) 0.007(5) 0.055(4) -0.037(7)
    C214 0.240(10) 0.230(11) 0.092(5) -0.013(6) 0.109(6) -0.051(8)
    O31 0.397(14) 0.285(12) 0.252(10) 0.024(9) 0.148(11) 0.016(11)
    C31 0.48(2) 0.171(9) 0.103(7) 0.016(6) -0.034(11) 0.121(11)
    C32 0.372(14) 0.227(12) 0.150(11) 0.082(9) -0.024(10) 0.003(12)
    C33 0.352(13) 0.214(10) 0.069(5) 0.032(5) 0.011(7) 0.003(10)
    C34 0.376(13) 0.332(17) 0.094(7) 0.074(8) 0.050(9) 0.126(12)
_geom_special_details
;
All e.s.d.'s (except the e.s.d. in the dihedral angle between two l.s. planes)
are estimated using the full covariance matrix. The cell e.s.d.'s are taken
into account individually in the estimation of e.s.d.'s in distances, angles
and torsion angles; correlations between e.s.d.'s in cell parameters are only
used when they are defined by crystal symmetry. An approximate (isotropic)
treatment of cell e.s.d.'s is used for estimating e.s.d.'s involving l.s.
planes.
;
loop_
    _geom_bond_atom_site_label_1
    _geom_bond_atom_site_label_2
    _geom_bond_site_symmetry_2
    _geom_bond_distance
    _geom_bond_publ_flag
    S1 C1 . 1.810(4) y
    S1 S2 . 2.0313(16) y
    O1 C5 . 1.425(5) ?
    O1 C1 . 1.432(4) ?
    O2 C6 . 1.338(7) ?
    O2 C3 . 1.445(5) ?
    O3 C6 . 1.178(7) ?
    O4 C8 . 1.337(6) ?
    O4 C2 . 1.410(5) ?
    O5 C8 . 1.187(6) ?
    O6 C11 . 1.335(6) ?
    O6 C10 . 1.440(6) ?
    O7 C11 . 1.207(7) ?
    O8 C13 . 1.361(5) ?
    O8 C4 . 1.428(5) ?
    O9 C13 . 1.191(6) ?
    C1 C2 . 1.510(6) ?
    C1 H1 . 0.98 ?
    C2 C3 . 1.511(6) ?
    C2 H2 . 0.98 ?
    C3 C4 . 1.517(6) ?
    C3 H3 . 0.98 ?
    C4 C5 . 1.520(6) ?
    C4 H4 . 0.98 ?
    C5 C10 . 1.495(6) ?
    C5 H5 . 0.98 ?
    C6 C7 . 1.463(8) ?
    C7 H7A . 0.96 ?
    C7 H7B . 0.96 ?
    C7 H7C . 0.96 ?
    C8 C9 . 1.484(8) ?
    C9 H9A . 0.96 ?
    C9 H9B . 0.96 ?
    C9 H9C . 0.96 ?
    C10 H10A . 0.97 ?
    C10 H10B . 0.97 ?
    C11 C12 . 1.486(9) ?
    C12 H12A . 0.96 ?
    C12 H12B . 0.96 ?
    C12 H12C . 0.96 ?
    C13 C14 . 1.475(7) ?
    C14 H14A . 0.96 ?
    C14 H14B . 0.96 ?
    C14 H14C . 0.96 ?
    S2 C21 . 1.823(4) y
    O21 C21 . 1.424(4) ?
    O21 C25 . 1.434(4) ?
    O22 C26 . 1.337(5) ?
    O22 C23 . 1.437(5) ?
    O23 C26 . 1.196(6) ?
    O24 C28 . 1.326(6) ?
    O24 C22 . 1.429(5) ?
    O25 C28 . 1.182(7) ?
    O26 C211 . 1.339(6) ?
    O26 C210 . 1.427(5) ?
    O27 C211 . 1.183(6) ?
    O28 C213 . 1.349(8) ?
    O28 C24 . 1.427(5) ?
    O29A C213 . 1.27(3) ?
    O29B C213 . 1.156(17) ?
    C21 C22 . 1.509(6) ?
    C21 H21 . 0.98 ?
    C22 C23 . 1.509(6) ?
    C22 H22 . 0.98 ?
    C23 C24 . 1.510(6) ?
    C23 H23 . 0.98 ?
    C24 C25 . 1.503(6) ?
    C24 H24 . 0.98 ?
    C25 C210 . 1.497(6) ?
    C25 H25 . 0.98 ?
    C26 C27 . 1.466(7) ?
    C27 H27A . 0.96 ?
    C27 H27B . 0.96 ?
    C27 H27C . 0.96 ?
    C28 C29 . 1.481(7) ?
    C29 H29A . 0.96 ?
    C29 H29B . 0.96 ?
    C29 H29C . 0.96 ?
    C210 H21A . 0.97 ?
    C210 H21B . 0.97 ?
    C211 C212 . 1.450(9) ?
    C212 H21C . 0.96 ?
    C212 H21D . 0.96 ?
    C212 H21E . 0.96 ?
    C213 C214 . 1.513(9) ?
    C214 H21F . 0.96 ?
    C214 H21G . 0.96 ?
    C214 H21H . 0.96 ?
    O31 C32 . 1.578(16) ?
    O31 C33 . 1.601(14) ?
    C31 C32 . 1.640(17) ?
    C31 C34 . 1.68(2) ?
    C31 H31A . 0.97 ?
    C31 H31B . 0.97 ?
    C32 H32A . 0.97 ?
    C32 H32B . 0.97 ?
    C33 C34 . 1.601(15) ?
    C33 H33A . 0.97 ?
    C33 H33B . 0.97 ?
    C34 H34A . 0.97 ?
    C34 H34B . 0.97 ?
loop_
    _geom_angle_atom_site_label_1
    _geom_angle_atom_site_label_2
    _geom_angle_atom_site_label_3
    _geom_angle_site_symmetry_1
    _geom_angle_site_symmetry_3
    _geom_angle
    _geom_angle_publ_flag
    C1 S1 S2 . . 104.17(14) y
    C5 O1 C1 . . 112.2(3) ?
    C6 O2 C3 . . 119.4(4) ?
    C8 O4 C2 . . 118.8(4) ?
    C11 O6 C10 . . 117.9(5) ?
    C13 O8 C4 . . 117.6(3) ?
    O1 C1 C2 . . 108.7(3) ?
    O1 C1 S1 . . 107.5(3) y
    C2 C1 S1 . . 116.9(3) ?
    O1 C1 H1 . . 107.8 ?
    C2 C1 H1 . . 107.8 ?
    S1 C1 H1 . . 107.8 ?
    O4 C2 C1 . . 109.0(3) ?
    O4 C2 C3 . . 110.0(3) ?
    C1 C2 C3 . . 108.8(3) ?
    O4 C2 H2 . . 109.7 ?
    C1 C2 H2 . . 109.7 ?
    C3 C2 H2 . . 109.7 ?
    O2 C3 C2 . . 109.1(3) ?
    O2 C3 C4 . . 108.3(3) ?
    C2 C3 C4 . . 110.6(3) ?
    O2 C3 H3 . . 109.6 ?
    C2 C3 H3 . . 109.6 ?
    C4 C3 H3 . . 109.6 ?
    O8 C4 C3 . . 108.4(3) ?
    O8 C4 C5 . . 110.3(3) ?
    C3 C4 C5 . . 108.4(3) ?
    O8 C4 H4 . . 109.9 ?
    C3 C4 H4 . . 109.9 ?
    C5 C4 H4 . . 109.9 ?
    O1 C5 C10 . . 107.2(3) ?
    O1 C5 C4 . . 108.3(3) ?
    C10 C5 C4 . . 113.1(4) ?
    O1 C5 H5 . . 109.4 ?
    C10 C5 H5 . . 109.4 ?
    C4 C5 H5 . . 109.4 ?
    O3 C6 O2 . . 121.9(6) ?
    O3 C6 C7 . . 125.7(6) ?
    O2 C6 C7 . . 112.4(6) ?
    C6 C7 H7A . . 109.5 ?
    C6 C7 H7B . . 109.5 ?
    H7A C7 H7B . . 109.5 ?
    C6 C7 H7C . . 109.5 ?
    H7A C7 H7C . . 109.5 ?
    H7B C7 H7C . . 109.5 ?
    O5 C8 O4 . . 123.3(5) ?
    O5 C8 C9 . . 124.9(6) ?
    O4 C8 C9 . . 111.8(5) ?
    C8 C9 H9A . . 109.5 ?
    C8 C9 H9B . . 109.5 ?
    H9A C9 H9B . . 109.5 ?
    C8 C9 H9C . . 109.5 ?
    H9A C9 H9C . . 109.5 ?
    H9B C9 H9C . . 109.5 ?
    O6 C10 C5 . . 109.3(4) ?
    O6 C10 H10A . . 109.8 ?
    C5 C10 H10A . . 109.8 ?
    O6 C10 H10B . . 109.8 ?
    C5 C10 H10B . . 109.8 ?
    H10A C10 H10B . . 108.3 ?
    O7 C11 O6 . . 122.0(6) ?
    O7 C11 C12 . . 126.3(6) ?
    O6 C11 C12 . . 111.6(6) ?
    C11 C12 H12A . . 109.5 ?
    C11 C12 H12B . . 109.5 ?
    H12A C12 H12B . . 109.5 ?
    C11 C12 H12C . . 109.5 ?
    H12A C12 H12C . . 109.5 ?
    H12B C12 H12C . . 109.5 ?
    O9 C13 O8 . . 122.3(4) ?
    O9 C13 C14 . . 125.9(4) ?
    O8 C13 C14 . . 111.8(5) ?
    C13 C14 H14A . . 109.5 ?
    C13 C14 H14B . . 109.5 ?
    H14A C14 H14B . . 109.5 ?
    C13 C14 H14C . . 109.5 ?
    H14A C14 H14C . . 109.5 ?
    H14B C14 H14C . . 109.5 ?
    C21 S2 S1 . . 104.10(15) ?
    C21 O21 C25 . . 111.7(3) ?
    C26 O22 C23 . . 120.0(4) ?
    C28 O24 C22 . . 118.2(4) ?
    C211 O26 C210 . . 118.4(4) ?
    C213 O28 C24 . . 118.9(5) ?
    O21 C21 C22 . . 108.8(3) ?
    O21 C21 S2 . . 108.9(2) ?
    C22 C21 S2 . . 108.6(3) ?
    O21 C21 H21 . . 110.2 ?
    C22 C21 H21 . . 110.2 ?
    S2 C21 H21 . . 110.2 ?
    O24 C22 C21 . . 108.6(3) ?
    O24 C22 C23 . . 108.9(3) ?
    C21 C22 C23 . . 110.7(4) ?
    O24 C22 H22 . . 109.5 ?
    C21 C22 H22 . . 109.5 ?
    C23 C22 H22 . . 109.5 ?
    O22 C23 C22 . . 105.8(3) ?
    O22 C23 C24 . . 110.7(4) ?
    C22 C23 C24 . . 111.6(3) ?
    O22 C23 H23 . . 109.6 ?
    C22 C23 H23 . . 109.6 ?
    C24 C23 H23 . . 109.6 ?
    O28 C24 C25 . . 107.8(3) ?
    O28 C24 C23 . . 108.8(3) ?
    C25 C24 C23 . . 112.4(3) ?
    O28 C24 H24 . . 109.3 ?
    C25 C24 H24 . . 109.3 ?
    C23 C24 H24 . . 109.3 ?
    O21 C25 C210 . . 106.7(3) ?
    O21 C25 C24 . . 108.2(3) ?
    C210 C25 C24 . . 111.5(4) ?
    O21 C25 H25 . . 110.1 ?
    C210 C25 H25 . . 110.1 ?
    C24 C25 H25 . . 110.1 ?
    O23 C26 O22 . . 123.2(5) ?
    O23 C26 C27 . . 125.0(4) ?
    O22 C26 C27 . . 111.8(4) ?
    C26 C27 H27A . . 109.5 ?
    C26 C27 H27B . . 109.5 ?
    H27A C27 H27B . . 109.5 ?
    C26 C27 H27C . . 109.5 ?
    H27A C27 H27C . . 109.5 ?
    H27B C27 H27C . . 109.5 ?
    O25 C28 O24 . . 123.3(5) ?
    O25 C28 C29 . . 126.1(6) ?
    O24 C28 C29 . . 110.6(5) ?
    C28 C29 H29A . . 109.5 ?
    C28 C29 H29B . . 109.5 ?
    H29A C29 H29B . . 109.5 ?
    C28 C29 H29C . . 109.5 ?
    H29A C29 H29C . . 109.5 ?
    H29B C29 H29C . . 109.5 ?
    O26 C210 C25 . . 111.0(4) ?
    O26 C210 H21A . . 109.4 ?
    C25 C210 H21A . . 109.4 ?
    O26 C210 H21B . . 109.4 ?
    C25 C210 H21B . . 109.4 ?
    H21A C210 H21B . . 108 ?
    O27 C211 O26 . . 122.4(6) ?
    O27 C211 C212 . . 126.2(6) ?
    O26 C211 C212 . . 111.2(5) ?
    C211 C212 H21C . . 109.5 ?
    C211 C212 H21D . . 109.5 ?
    H21C C212 H21D . . 109.5 ?
    C211 C212 H21E . . 109.5 ?
    H21C C212 H21E . . 109.5 ?
    H21D C212 H21E . . 109.5 ?
    O29B C213 O29A . . 43.8(10) ?
    O29B C213 O28 . . 121.9(11) ?
    O29A C213 O28 . . 118.7(18) ?
    O29B C213 C214 . . 123.7(11) ?
    O29A C213 C214 . . 125.3(12) ?
    O28 C213 C214 . . 109.4(8) ?
    C213 C214 H21F . . 109.5 ?
    C213 C214 H21G . . 109.5 ?
    H21F C214 H21G . . 109.5 ?
    C213 C214 H21H . . 109.5 ?
    H21F C214 H21H . . 109.5 ?
    H21G C214 H21H . . 109.5 ?
    C32 O31 C33 . . 108.0(14) ?
    C32 C31 C34 . . 109.3(9) ?
    C32 C31 H31A . . 109.8 ?
    C34 C31 H31A . . 109.8 ?
    C32 C31 H31B . . 109.8 ?
    C34 C31 H31B . . 109.8 ?
    H31A C31 H31B . . 108.3 ?
    O31 C32 C31 . . 107.2(12) ?
    O31 C32 H32A . . 110.3 ?
    C31 C32 H32A . . 110.3 ?
    O31 C32 H32B . . 110.3 ?
    C31 C32 H32B . . 110.3 ?
    H32A C32 H32B . . 108.5 ?
    C34 C33 O31 . . 112.7(12) ?
    C34 C33 H33A . . 109.1 ?
    O31 C33 H33A . . 109 ?
    C34 C33 H33B . . 109.1 ?
    O31 C33 H33B . . 109 ?
    H33A C33 H33B . . 107.8 ?
    C33 C34 C31 . . 102.6(10) ?
    C33 C34 H34A . . 111.2 ?
    C31 C34 H34A . . 111.3 ?
    C33 C34 H34B . . 111.2 ?
    C31 C34 H34B . . 111.3 ?
    H34A C34 H34B . . 109.2 ?
loop_
    _geom_torsion_atom_site_label_1
    _geom_torsion_atom_site_label_2
    _geom_torsion_atom_site_label_3
    _geom_torsion_atom_site_label_4
    _geom_torsion_site_symmetry_1
    _geom_torsion_site_symmetry_2
    _geom_torsion_site_symmetry_3
    _geom_torsion_site_symmetry_4
    _geom_torsion
    _geom_torsion_publ_flag
    C5 O1 C1 C2 . . . . -64.8(4) ?
    C5 O1 C1 S1 . . . . 167.8(3) ?
    S2 S1 C1 O1 . . . . 74.3(3) ?
    S2 S1 C1 C2 . . . . -48.2(3) ?
    C8 O4 C2 C1 . . . . 137.4(4) ?
    C8 O4 C2 C3 . . . . -103.4(4) ?
    O1 C1 C2 O4 . . . . 178.3(3) ?
    S1 C1 C2 O4 . . . . -59.9(4) ?
    O1 C1 C2 C3 . . . . 58.3(4) ?
    S1 C1 C2 C3 . . . . -179.9(3) ?
    C6 O2 C3 C2 . . . . -118.1(4) ?
    C6 O2 C3 C4 . . . . 121.5(4) ?
    O4 C2 C3 O2 . . . . 65.7(4) ?
    C1 C2 C3 O2 . . . . -175.0(3) ?
    O4 C2 C3 C4 . . . . -175.3(3) ?
    C1 C2 C3 C4 . . . . -56.0(4) ?
    C13 O8 C4 C3 . . . . 142.4(4) ?
    C13 O8 C4 C5 . . . . -99.0(4) ?
    O2 C3 C4 O8 . . . . -64.5(4) ?
    C2 C3 C4 O8 . . . . 175.9(3) ?
    O2 C3 C4 C5 . . . . 175.6(3) ?
    C2 C3 C4 C5 . . . . 56.1(4) ?
    C1 O1 C5 C10 . . . . -172.6(4) ?
    C1 O1 C5 C4 . . . . 65.0(4) ?
    O8 C4 C5 O1 . . . . -177.4(3) ?
    C3 C4 C5 O1 . . . . -58.8(4) ?
    O8 C4 C5 C10 . . . . 63.9(5) ?
    C3 C4 C5 C10 . . . . -177.6(4) ?
    C3 O2 C6 O3 . . . . -2.4(8) ?
    C3 O2 C6 C7 . . . . 176.9(4) ?
    C2 O4 C8 O5 . . . . 2.4(7) ?
    C2 O4 C8 C9 . . . . -178.6(4) ?
    C11 O6 C10 C5 . . . . -102.8(5) ?
    O1 C5 C10 O6 . . . . 60.9(5) ?
    C4 C5 C10 O6 . . . . -179.8(4) ?
    C10 O6 C11 O7 . . . . -3.9(7) ?
    C10 O6 C11 C12 . . . . 174.3(4) ?
    C4 O8 C13 O9 . . . . -6.1(7) ?
    C4 O8 C13 C14 . . . . 172.9(4) ?
    C1 S1 S2 C21 . . . . -80.25(19) Y
    C25 O21 C21 C22 . . . . -66.6(4) ?
    C25 O21 C21 S2 . . . . 175.1(3) ?
    S1 S2 C21 O21 . . . . -85.4(3) ?
    S1 S2 C21 C22 . . . . 156.3(2) ?
    C28 O24 C22 C21 . . . . 116.5(4) ?
    C28 O24 C22 C23 . . . . -122.8(4) ?
    O21 C21 C22 O24 . . . . 176.3(3) ?
    S2 C21 C22 O24 . . . . -65.2(3) ?
    O21 C21 C22 C23 . . . . 56.8(4) ?
    S2 C21 C22 C23 . . . . 175.2(3) ?
    C26 O22 C23 C22 . . . . -138.6(4) ?
    C26 O22 C23 C24 . . . . 100.4(4) ?
    O24 C22 C23 O22 . . . . 71.7(4) ?
    C21 C22 C23 O22 . . . . -169.0(3) ?
    O24 C22 C23 C24 . . . . -167.9(4) ?
    C21 C22 C23 C24 . . . . -48.5(5) ?
    C213 O28 C24 C25 . . . . -128.2(6) ?
    C213 O28 C24 C23 . . . . 109.8(6) ?
    O22 C23 C24 O28 . . . . -75.1(4) ?
    C22 C23 C24 O28 . . . . 167.4(4) ?
    O22 C23 C24 C25 . . . . 165.7(3) ?
    C22 C23 C24 C25 . . . . 48.1(5) ?
    C21 O21 C25 C210 . . . . -175.0(4) ?
    C21 O21 C25 C24 . . . . 64.9(4) ?
    O28 C24 C25 O21 . . . . -174.4(3) ?
    C23 C24 C25 O21 . . . . -54.6(4) ?
    O28 C24 C25 C210 . . . . 68.6(4) ?
    C23 C24 C25 C210 . . . . -171.6(4) ?
    C23 O22 C26 O23 . . . . -3.7(8) ?
    C23 O22 C26 C27 . . . . 177.8(4) ?
    C22 O24 C28 O25 . . . . 5.0(7) ?
    C22 O24 C28 C29 . . . . -173.7(4) ?
    C211 O26 C210 C25 . . . . 93.8(5) ?
    O21 C25 C210 O26 . . . . 52.3(5) ?
    C24 C25 C210 O26 . . . . 170.2(4) ?
    C210 O26 C211 O27 . . . . -1.1(8) ?
    C210 O26 C211 C212 . . . . -177.6(5) ?
    C24 O28 C213 O29B . . . . -20(3) ?
    C24 O28 C213 O29A . . . . 31(3) ?
    C24 O28 C213 C214 . . . . -176.2(6) ?
    C33 O31 C32 C31 . . . . 5.7(13) ?
    C34 C31 C32 O31 . . . . -4.8(14) ?
    C32 O31 C33 C34 . . . . -4.8(13) ?
    O31 C33 C34 C31 . . . . 1.7(12) ?
    C32 C31 C34 C33 . . . . 1.9(12) ?
