# Supplementary material for: 2,3,4,6-Tetra-O-acetyl-β-d-galacto­pyranosyl 2,3,4,6-tetra-O-acetyl-β-d-glucopyranosyl disulfide tetra­hydro­furan solvate
Source: Acta Crystallogr Sect E Struct Rep Online. 2008 Nov 29;64(Pt 12):o2472–3. doi: 10.1107/S1600536808039494 (PMC2959895; doi:10.1107/S1600536808039494)
Supplement: Supplementary file 2 [file e-64-o2472-Isup2.hkl]

#
# h,k,l, Fc-squared, Fo-squared, sigma(Fo-squared) and status flag
#
data_I
_shelx_title ' AIOWMGDsol1 in P2(1)'
_shelx_refln_list_code          4
_shelx_F_calc_maximum      153.98
_exptl_crystal_F_000       844.00
_reflns_d_resolution_high  0.8336
 
loop_
 _symmetry_equiv_pos_as_xyz
 'x, y, z'
 '-x, y+1/2, -z'
 
_cell_length_a    14.6499
_cell_length_b    10.0096
_cell_length_c    15.4029
_cell_angle_alpha  90.000
_cell_angle_beta  113.573
_cell_angle_gamma  90.000
 
_shelx_F_squared_multiplier     1.000
 
loop_
 _refln_index_h
 _refln_index_k
 _refln_index_l
 _refln_F_squared_calc
 _refln_F_squared_meas
 _refln_F_squared_sigma
 _refln_observed_status
   0 -12   0        8.99       16.05     13.46 o
   1 -11   0        2.92        8.60     12.22 o
   2 -11   0       67.57       58.51     20.61 o
   3 -11   0       53.08       75.36     15.96 o
   4 -11   0       30.27       26.53     10.83 o
   5 -11   0        3.53        4.17      6.67 o
   6 -11   0        4.67       11.08      8.27 o
   0 -10   0      310.30      306.32     33.76 o
   1 -10   0       53.77       60.14     11.23 o
   2 -10   0       96.82      128.67     19.26 o
   3 -10   0       72.96       80.14     15.34 o
   4 -10   0       43.25       42.13     12.29 o
   5 -10   0        5.42        5.58      7.28 o
   6 -10   0       15.13       12.81      8.55 o
   7 -10   0        1.23        3.31      7.91 o
   8 -10   0        0.52       -0.48      6.66 o
   1  -9   0      121.43      110.45     12.82 o
   2  -9   0       57.77       54.04     12.07 o
   3  -9   0       30.49       38.19     10.51 o
   4  -9   0        2.17        1.31      5.81 o
   5  -9   0        6.31        4.57      6.66 o
   6  -9   0       22.26       17.12      8.74 o
   7  -9   0       47.64       59.58     14.47 o
   8  -9   0       91.91      103.31     18.52 o
   9  -9   0        7.43        6.99      7.99 o
  10  -9   0        3.81        2.47      7.36 o
   0  -8   0       93.47       87.50     12.74 o
   1  -8   0       36.79       38.48      6.55 o
   2  -8   0       34.89       31.83      8.91 o
   3  -8   0       41.48       63.03     12.18 o
   4  -8   0      121.91      115.83     16.22 o
   5  -8   0      160.77      177.53     19.84 o
   6  -8   0        3.28        0.81      6.17 o
   7  -8   0       46.17       41.35     11.57 o
   8  -8   0      166.06      177.32     21.94 o
   9  -8   0      120.11      124.55     20.36 o
  10  -8   0       48.28       39.90     12.47 o
  11  -8   0        7.21       18.28      9.69 o
  12  -8   0        1.59       12.85      8.93 o
   1  -7   0       30.95       35.71      5.93 o
   2  -7   0      377.92      374.90     13.36 o
   3  -7   0      350.26      317.41     20.09 o
   4  -7   0       72.27       70.74     12.52 o
   5  -7   0        8.76        7.81      6.20 o
   6  -7   0      119.68      114.98     16.35 o
   7  -7   0      205.26      181.95     20.25 o
   8  -7   0        5.33       11.10      7.78 o
   9  -7   0      112.74       95.30     16.80 o
  10  -7   0        2.15        0.49      6.39 o
  11  -7   0       21.58       24.45     10.67 o
  12  -7   0       20.26       20.18     10.54 o
  13  -7   0        2.01        2.34      7.45 o
   0  -6   0      697.51      731.51     25.06 o
   1  -6   0      416.01      465.17     12.51 o
   2  -6   0      812.71      819.94     17.61 o
   3  -6   0       78.60      103.65      7.15 o
   4  -6   0      607.52      567.66     27.86 o
   5  -6   0      101.34      112.01     14.36 o
   6  -6   0      109.20      105.05     14.60 o
   7  -6   0      536.62      521.18     27.56 o
   8  -6   0       15.06        8.31      7.24 o
   9  -6   0        5.24        6.35      6.66 o
  10  -6   0       19.35       14.89      8.59 o
  11  -6   0       21.42        5.91      7.26 o
  12  -6   0       10.01        0.78      6.50 o
  13  -6   0       10.05       12.15      9.02 o
   1  -5   0      295.55      287.57     10.20 o
   2  -5   0       20.11       32.66      4.43 o
   3  -5   0       60.37       69.99      5.44 o
   4  -5   0     2134.41     2322.39     33.10 o
   5  -5   0      462.11      432.89     14.92 o
   6  -5   0       15.64       16.57      6.84 o
   7  -5   0      430.25      429.05     23.85 o
   8  -5   0      336.41      331.49     23.35 o
   9  -5   0      108.48      127.16     17.21 o
  10  -5   0      106.40      128.17     17.94 o
  11  -5   0       48.35       46.66     12.26 o
  12  -5   0        1.30        5.88      6.52 o
  13  -5   0        7.78        4.52      7.46 o
  14  -5   0        3.71        6.11      7.44 o
   0  -4   0     5115.71     5474.43     58.82 o
   1  -4   0     2031.24     2021.93     28.43 o
   2  -4   0      361.20      357.29     16.36 o
   3  -4   0      418.71      478.16     20.09 o
   4  -4   0      763.16      825.34     18.09 o
   5  -4   0       83.16       80.51      7.46 o
   6  -4   0      523.04      445.28     15.02 o
   7  -4   0     1183.89     1305.55     96.00 o
   8  -4   0      438.27      376.16     32.52 o
   9  -4   0      125.28      106.41     28.79 o
  10  -4   0       42.69       46.10     11.42 o
  11  -4   0        2.02        3.60      6.66 o
  12  -4   0       11.35       16.29      8.28 o
  13  -4   0       10.67       16.47      8.09 o
  14  -4   0        1.97        3.12      8.70 o
  15  -4   0       22.84       33.55     18.23 o
   1  -3   0       49.73       58.39      3.57 o
   2  -3   0     2015.90     2344.03     87.87 o
   3  -3   0      354.01      299.95     20.30 o
   4  -3   0      161.65      161.84      7.76 o
   5  -3   0     2178.46     2316.19    130.63 o
   6  -3   0      560.40      597.51     16.61 o
   7  -3   0      173.50      189.93     18.38 o
   8  -3   0      326.86      325.47     14.43 o
   9  -3   0      111.46      100.41     14.24 o
  10  -3   0       26.33       32.61      9.33 o
  11  -3   0      156.87      149.87     18.16 o
  12  -3   0      265.00      291.90     22.40 o
  13  -3   0       24.52       33.55     10.43 o
  14  -3   0        4.95        2.59     10.56 o
  15  -3   0        8.50       18.54     14.39 o
   0  -2   0    23682.49    27780.35    135.55 o
   1  -2   0      926.30     1064.95     10.29 o
   2  -2   0     3317.63     3510.85     71.92 o
   3  -2   0      174.80      136.20      6.99 o
   4  -2   0      695.60      842.21     72.13 o
   5  -2   0      895.57      907.91     49.34 o
   6  -2   0      141.88      147.87      8.66 o
   7  -2   0      354.01      314.50     28.58 o
   8  -2   0      280.60      256.03     20.24 o
   9  -2   0      517.59      535.31     38.88 o
  10  -2   0      646.79      675.15     48.62 o
  11  -2   0      203.35      187.10     17.69 o
  12  -2   0      210.52      261.86     26.82 o
  13  -2   0        4.45        4.25     11.39 o
  14  -2   0        0.27        3.11     11.39 o
  15  -2   0        0.61        3.11     11.39 o
   1  -1   0      622.38     1169.24     21.64 o
   2  -1   0     1142.61     1252.54     74.71 o
   3  -1   0      342.28      388.21      9.29 o
   4  -1   0     9689.42    10527.81    537.86 o
   5  -1   0     1159.29     1207.51     64.88 o
   6  -1   0        1.90        1.86      2.69 o
   7  -1   0       48.75       52.80      6.65 o
   8  -1   0       17.20       26.50      5.72 o
   9  -1   0      528.88      572.81     32.62 o
  10  -1   0       32.11       31.10      7.18 o
  11  -1   0      230.38      233.87     14.92 o
  12  -1   0      103.12      124.94     30.39 o
  13  -1   0        3.58        0.41      9.11 o
  14  -1   0       22.94        9.84     12.84 o
  15  -1   0       10.82       11.29     12.01 o
  16  -1   0        8.99        4.97     13.36 o
   2   0   0     2095.78     3294.64    184.33 o
   3   0   0       35.51       50.71      3.78 o
   4   0   0      212.42      226.92     11.91 o
   5   0   0     1173.11     1144.18     86.52 o
   6   0   0      354.76      339.37     24.80 o
   7   0   0      360.15      404.81     14.55 o
   8   0   0      183.39      160.43     10.24 o
   9   0   0       69.28       72.92      8.62 o
  10   0   0        4.97        5.01      4.50 o
  11   0   0       22.66       20.74      8.63 o
  12   0   0      211.73      216.16     19.38 o
  13   0   0       26.62       26.78      9.67 o
  14   0   0       35.37       49.40     17.71 o
  15   0   0        5.51       14.50     13.15 o
  16   0   0        0.74       -3.11     10.25 o
   1   1   0      637.73     1227.78     32.72 o
   2   1   0     1117.97     1202.76     28.58 o
   3   1   0      343.73      364.07     30.65 o
   4   1   0     9601.31    10240.52    399.36 o
   5   1   0     1142.52     1259.68    127.37 o
   6   1   0        1.27        0.40      2.50 o
   7   1   0       52.72       59.03     10.20 o
   8   1   0       17.62       17.98      4.69 o
   9   1   0      528.53      610.96     41.47 o
  10   1   0       32.61       28.11      9.08 o
  11   1   0      230.33      236.46     19.76 o
  12   1   0      104.44      123.89     17.12 o
  13   1   0        3.16        5.10      6.73 o
  14   1   0       23.41       31.08     10.75 o
  15   1   0       10.58       16.47     15.22 o
  16   1   0        9.46        9.84     15.84 o
   1   2   0      908.49     1052.32     25.79 o
   2   2   0     3288.72     3414.27    117.85 o
   3   2   0      173.60      131.33      8.49 o
   4   2   0      685.27      811.55     21.64 o
   5   2   0      878.39      826.60     35.16 o
   6   2   0      145.37      164.10      9.37 o
   7   2   0      359.10      343.39     32.88 o
   8   2   0      290.99      252.23     16.61 o
   9   2   0      514.65      468.98     33.71 o
  10   2   0      648.61      610.23     28.08 o
  11   2   0      204.65      185.92     19.57 o
  12   2   0      209.61      240.82     21.51 o
  13   2   0        4.25        3.98      7.66 o
  14   2   0        0.22        2.54      7.47 o
  15   2   0        0.59        6.92      8.31 o
   1   3   0       51.89       55.09      8.60 o
   2   3   0     2003.69     2264.38     33.94 o
   3   3   0      355.26      291.30     20.50 o
   4   3   0      156.96      146.03     10.57 o
   5   3   0     2157.40     2215.88    116.14 o
   6   3   0      580.15      569.65     31.58 o
   7   3   0      182.16      180.78     14.29 o
   8   3   0      336.01      330.01     19.48 o
   9   3   0      109.03       96.59     13.98 o
  10   3   0       26.67       24.01      8.90 o
  11   3   0      157.55      136.23     17.57 o
  12   3   0      263.25      291.99     22.87 o
  13   3   0       24.48       39.19     12.04 o
  14   3   0        4.91       14.27      9.42 o
  15   3   0        8.34       23.21     10.42 o
   1   4   0     2038.23     2039.82     47.53 o
   2   4   0      357.81      333.07     12.62 o
   3   4   0      422.38      418.29     17.28 o
   4   4   0      780.96      811.91     53.54 o
   5   4   0       85.64       71.72     10.32 o
   6   4   0      521.56      420.84     20.60 o
   7   4   0     1175.67     1213.29     92.99 o
   8   4   0      429.64      339.31     39.40 o
   9   4   0      124.20      106.37     15.14 o
  10   4   0       40.26       33.37     10.27 o
  11   4   0        2.24        2.72      6.73 o
  12   4   0       10.96       23.78      9.88 o
  13   4   0       10.18        7.95      8.61 o
  14   4   0        2.13        6.49      9.19 o
  15   4   0       22.84       23.40     12.74 o
   1   5   0      297.20      303.31     21.54 o
   2   5   0       17.03       26.43      5.92 o
   3   5   0       53.90       55.98      7.75 o
   4   5   0     2142.55     2244.38    120.23 o
   5   5   0      467.68      409.27     20.94 o
   6   5   0       16.69       23.79      7.92 o
   7   5   0      430.25      397.42     22.46 o
   8   5   0      336.37      304.66     29.20 o
   9   5   0      109.04       95.44     15.49 o
  10   5   0      106.43       87.64     15.57 o
  11   5   0       47.64       45.77     12.52 o
  12   5   0        1.21       -4.93      6.52 o
  13   5   0        7.76        3.98      7.53 o
  14   5   0        3.48        1.26      8.49 o
   0   6   0      679.10      694.02     32.62 o
   1   6   0      414.76      430.17     27.34 o
   2   6   0      806.43      764.80     24.53 o
   3   6   0       79.51       97.49     10.62 o
   4   6   0      614.06      554.15     66.90 o
   5   6   0      106.20      106.01     13.60 o
   6   6   0      105.38      112.13     14.59 o
   7   6   0      542.34      545.53     39.97 o
   8   6   0       15.05       12.74      8.23 o
   9   6   0        5.62        8.39      7.66 o
  10   6   0       19.89       18.57      9.30 o
  11   6   0       21.30       10.82      9.13 o
  12   6   0        9.91       13.54      8.89 o
  13   6   0       10.13        6.58      9.18 o
   1   7   0       32.85       25.14      7.29 o
   2   7   0      376.49      371.89     20.96 o
   3   7   0      352.01      330.68     17.19 o
   4   7   0       70.50       70.46     12.58 o
   5   7   0       10.14       11.98      6.99 o
   6   7   0      120.92      130.06     20.66 o
   7   7   0      205.51      186.53     19.71 o
   8   7   0        5.89       12.27      8.18 o
   9   7   0      113.86      107.72     17.49 o
  10   7   0        2.20        2.70      7.50 o
  11   7   0       21.40       23.03     11.29 o
  12   7   0       20.39       16.13      9.66 o
  13   7   0        2.13       -0.96      7.26 o
   0   8   0       93.24       91.23     17.40 o
   1   8   0       37.23       48.31      9.92 o
   2   8   0       35.99       39.85      9.06 o
   3   8   0       43.55       54.34     10.36 o
   4   8   0      126.40      137.29     14.73 o
   5   8   0      161.24      178.54     32.15 o
   6   8   0        3.15        4.81      7.21 o
   7   8   0       45.20       45.58     12.18 o
   8   8   0      164.23      156.46     20.37 o
   9   8   0      119.39      151.53     21.05 o
  10   8   0       48.59       63.84     15.13 o
  11   8   0        7.32       11.24      9.03 o
  12   8   0        1.62        5.17      8.98 o
   1   9   0      122.81      137.42     22.47 o
   2   9   0       57.51       57.43     10.89 o
   3   9   0       29.36       34.32      9.29 o
   4   9   0        2.42        5.42      6.33 o
   5   9   0        6.76       15.57      8.89 o
   6   9   0       22.91       35.06     11.16 o
   7   9   0       47.82       58.01     13.87 o
   8   9   0       92.28       96.59     17.72 o
   9   9   0        7.41        5.22      8.24 o
  10   9   0        3.73        4.84      8.35 o
   2  10   0       96.42      121.33     18.80 o
   3  10   0       72.55       85.53     13.90 o
   4  10   0       42.65       54.36     13.89 o
   5  10   0        5.34        4.03      7.86 o
   6  10   0       15.80       18.90      9.77 o
   7  10   0        1.14        1.18      8.31 o
   8  10   0        0.60        0.55      8.48 o
   1  11   0        2.90       15.43     12.53 o
   2  11   0       67.66       60.27     16.26 o
   3  11   0       54.42       55.71     16.88 o
   4  11   0       29.24       32.74     11.89 o
   5  11   0        3.29        5.99      9.30 o
   6  11   0        4.65        5.10      9.12 o
  -6 -11   1        2.14        7.69     10.15 o
  -5 -11   1       16.44       17.62      9.99 o
  -4 -11   1       40.91       30.99     13.26 o
  -3 -11   1       30.10       31.21     10.95 o
  -2 -11   1       15.54       11.29     13.05 o
  -1 -11   1        1.21        1.15      7.35 o
   0 -11   1       19.44       24.79     10.51 o
   1 -11   1       13.65       29.72     15.74 o
   2 -11   1       66.07       68.20     15.05 o
   3 -11   1       43.53       57.59     16.47 o
   4 -11   1        1.98       -0.61      7.64 o
   5 -11   1        3.35        7.48      7.89 o
   6 -11   1        2.91        0.92      6.32 o
  -9 -10   1       12.93       18.91      9.03 o
  -8 -10   1       13.56        8.47      8.23 o
  -7 -10   1       11.14       16.07      9.42 o
  -6 -10   1        1.85        0.46      6.52 o
  -5 -10   1        4.52        9.27      8.49 o
  -4 -10   1       86.79       77.34     15.06 o
  -3 -10   1      150.75      181.25     20.86 o
  -2 -10   1       19.71       12.53      8.24 o
  -1 -10   1        2.62        1.31      6.00 o
   0 -10   1      158.18      180.46     20.97 o
   1 -10   1      129.90      145.88     22.73 o
   2 -10   1       44.04       49.31     13.25 o
   3 -10   1       69.08       64.99     14.47 o
   4 -10   1       14.95       15.67      9.00 o
   5 -10   1        8.30        3.31      7.12 o
   6 -10   1        1.10       -1.04      7.38 o
   7 -10   1        8.23        3.67      7.84 o
   8 -10   1        3.49        2.24      7.24 o
 -11  -9   1        6.01        7.43      8.72 o
 -10  -9   1        3.10        9.83      9.58 o
  -9  -9   1       37.95       29.20     11.59 o
  -8  -9   1      142.34      148.83     21.37 o
  -7  -9   1       67.21       50.27     13.21 o
  -6  -9   1       10.29       10.81      8.38 o
  -5  -9   1        2.58        2.05      6.52 o
  -4  -9   1       58.50       53.36     12.23 o
  -3  -9   1       65.77       72.69     13.86 o
  -2  -9   1      138.81      158.04     18.16 o
  -1  -9   1        0.71        3.36      5.18 o
   0  -9   1       22.23       19.72      6.79 o
   1  -9   1       75.60       79.39     11.65 o
   2  -9   1        0.26        5.49      7.10 o
   3  -9   1       20.78       19.95      8.95 o
   4  -9   1       12.10       20.90      9.37 o
   5  -9   1       75.35       78.74     15.52 o
   6  -9   1       23.71       18.84      9.22 o
   7  -9   1       22.15       28.03     10.92 o
   8  -9   1       16.43       14.88      8.71 o
   9  -9   1        3.41       -4.31      6.62 o
  10  -9   1        4.38        8.61      8.51 o
 -12  -8   1        4.66        4.78      7.75 o
 -11  -8   1        4.14        4.83      7.49 o
 -10  -8   1       37.65       39.45     12.29 o
  -9  -8   1      152.73      164.41     21.78 o
  -8  -8   1       32.13       26.16     10.39 o
  -7  -8   1       14.62       12.11      7.97 o
  -6  -8   1        4.72        5.10      6.63 o
  -5  -8   1      110.95      121.74     17.00 o
  -4  -8   1      114.73      108.60     15.63 o
  -3  -8   1       97.09       83.86     13.69 o
  -2  -8   1       14.72       14.89      5.96 o
  -1  -8   1       31.95       31.85      6.23 o
   0  -8   1       83.83       88.18      9.11 o
   1  -8   1      210.94      196.90     11.72 o
   2  -8   1      109.94       99.93     20.35 o
   3  -8   1       16.28       11.43      7.83 o
   4  -8   1      225.55      213.22     26.10 o
   5  -8   1      109.50      107.77     16.76 o
   6  -8   1       13.64       11.45      7.79 o
   7  -8   1       95.06       89.98     16.59 o
   8  -8   1       99.28       99.14     17.98 o
   9  -8   1       64.48       77.98     16.84 o
  10  -8   1       42.27       39.17     13.67 o
  11  -8   1        1.10        6.35      8.09 o
 -13  -7   1        3.30       14.17      8.34 o
 -12  -7   1        5.59       10.61      8.43 o
 -11  -7   1        4.59        6.02      7.75 o
 -10  -7   1       17.27       16.70      8.84 o
  -9  -7   1       67.56       70.48     15.08 o
  -8  -7   1       64.66       59.89     13.40 o
  -7  -7   1      148.02      151.26     25.01 o
  -6  -7   1      151.74      142.45     17.25 o
  -5  -7   1       14.57       15.37      7.03 o
  -4  -7   1       67.33       66.20     11.82 o
  -3  -7   1      229.44      195.08     15.85 o
  -2  -7   1      534.37      596.81     18.38 o
  -1  -7   1      167.35      163.66     14.91 o
   0  -7   1       14.38       10.24      3.56 o
   1  -7   1       44.64       45.88      5.87 o
   2  -7   1      903.21      923.37     25.32 o
   3  -7   1      245.19      242.71     26.04 o
   4  -7   1        6.09        8.41      6.19 o
   5  -7   1       32.73       31.64      9.40 o
   6  -7   1      152.83      122.09     17.24 o
   7  -7   1       96.72      109.55     16.94 o
   8  -7   1      108.06      105.53     17.34 o
   9  -7   1        7.02        7.83      7.61 o
  10  -7   1        2.86        8.16      7.26 o
  11  -7   1       27.18       24.26     15.07 o
  12  -7   1       11.81       13.04     10.82 o
 -14  -6   1       13.20       16.25      9.92 o
 -13  -6   1        7.12        0.35      7.20 o
 -12  -6   1       24.38       20.78      9.39 o
 -11  -6   1       28.50       33.26     11.09 o
 -10  -6   1        2.34       10.08      7.14 o
  -9  -6   1      278.06      260.93     21.56 o
  -8  -6   1       34.77       37.59      9.92 o
  -7  -6   1       80.66       67.09     12.81 o
  -6  -6   1       24.24       27.64      8.64 o
  -5  -6   1      103.19      107.85     13.95 o
  -4  -6   1      262.60      279.31     17.98 o
  -3  -6   1      369.16      389.14     11.89 o
  -2  -6   1      769.53      797.72     18.50 o
  -1  -6   1     1050.52     1025.73     18.69 o
   0  -6   1      622.03      562.74     13.85 o
   1  -6   1      454.90      483.22     12.76 o
   2  -6   1      158.83      211.03      9.44 o
   3  -6   1      740.56      657.61     20.06 o
   4  -6   1      343.35      304.13     35.11 o
   5  -6   1       52.78       50.16     10.83 o
   6  -6   1       65.20       53.06     12.06 o
   7  -6   1      384.78      338.43     49.86 o
   8  -6   1       26.35       34.47     10.57 o
   9  -6   1      170.05      183.79     21.16 o
  10  -6   1       25.26       17.67      8.49 o
  11  -6   1        7.34        8.66      7.64 o
  12  -6   1        5.03        3.19      7.27 o
  13  -6   1       20.59       14.64      9.60 o
 -15  -5   1       10.17       22.26     10.97 o
 -14  -5   1        8.20       14.36      8.16 o
 -13  -5   1        9.99       11.66      7.34 o
 -12  -5   1       57.84       67.59     14.71 o
 -11  -5   1       27.90       34.87     11.12 o
 -10  -5   1       61.47       50.90     12.60 o
  -9  -5   1       28.02       17.09      8.02 o
  -8  -5   1      152.47      164.93     17.65 o
  -7  -5   1      113.42      127.91     15.23 o
  -6  -5   1      123.92      155.10     14.72 o
  -5  -5   1     1453.93     1511.48     31.84 o
  -4  -5   1     3390.78     3763.16     53.54 o
  -3  -5   1      136.63      141.45      6.85 o
  -2  -5   1      415.90      405.60     12.09 o
  -1  -5   1      403.94      395.04     10.70 o
   0  -5   1        0.76        1.17      2.00 o
   1  -5   1      891.85      832.23     23.71 o
   2  -5   1      350.62      343.87     10.64 o
   3  -5   1      108.84      140.92      9.63 o
   4  -5   1      645.85      586.75     29.25 o
   5  -5   1       14.77       18.73      5.13 o
   6  -5   1       74.72       69.50     13.00 o
   7  -5   1      938.69      927.13     49.71 o
   8  -5   1      117.18      108.72     22.11 o
   9  -5   1       95.37      101.45     16.31 o
  10  -5   1       25.34       18.04      8.42 o
  11  -5   1        5.85        2.42      6.41 o
  12  -5   1        3.00        2.90      6.82 o
  13  -5   1       12.95        6.80      7.55 o
  14  -5   1        6.54        5.94     10.51 o
 -15  -4   1       12.91       28.63     11.03 o
 -14  -4   1        1.22        2.04      6.47 o
 -13  -4   1       63.96       77.55     15.21 o
 -12  -4   1       48.03       48.53     12.31 o
 -11  -4   1        8.11       10.62      7.24 o
 -10  -4   1       58.07       59.62     12.26 o
  -9  -4   1       57.19       54.91     11.46 o
  -8  -4   1       95.92       88.95     13.10 o
  -7  -4   1      260.25      253.28     17.47 o
  -6  -4   1      940.65     1046.90     56.39 o
  -5  -4   1      555.06      593.92     14.28 o
  -4  -4   1      643.66      746.69     30.50 o
  -3  -4   1      122.93      121.19      6.83 o
  -2  -4   1     1015.41     1000.76     13.07 o
  -1  -4   1     2392.94     3005.39     27.77 o
   0  -4   1     1414.45     1424.99     17.52 o
   1  -4   1       75.50       64.93      4.55 o
   2  -4   1      146.47      175.92      6.81 o
   3  -4   1     1050.70     1018.43     14.75 o
   4  -4   1      782.25      835.24     45.10 o
   5  -4   1      841.11      905.18     40.49 o
   6  -4   1      259.18      307.78     13.64 o
   7  -4   1      411.28      404.75     56.28 o
   8  -4   1      201.82      244.24     19.11 o
   9  -4   1      297.43      309.54     21.45 o
  10  -4   1      221.34      188.27     24.70 o
  11  -4   1       33.34       55.60     12.62 o
  12  -4   1        0.97       -3.16      6.11 o
  13  -4   1        5.58        6.05      8.13 o
  14  -4   1       11.82        9.63     10.15 o
 -15  -3   1        6.71       18.23     13.88 o
 -14  -3   1       35.83       39.13     10.86 o
 -13  -3   1       35.97       40.46     11.73 o
 -12  -3   1      191.20      198.83     31.01 o
 -11  -3   1       94.51       91.17     14.93 o
 -10  -3   1       67.38       58.39     11.67 o
  -9  -3   1      114.74      138.34     15.54 o
  -8  -3   1       66.51       68.54      7.62 o
  -7  -3   1      396.10      338.38     22.73 o
  -6  -3   1     1416.91     1575.42    106.56 o
  -5  -3   1     1279.86     1653.35    114.74 o
  -4  -3   1      831.24      799.86     40.13 o
  -3  -3   1     1112.82     1337.83     22.68 o
  -2  -3   1     2869.59     3349.93     34.17 o
  -1  -3   1     1736.73     1826.73     26.56 o
   0  -3   1      843.29      803.06     11.72 o
   1  -3   1      362.79      374.13      7.75 o
   2  -3   1      549.84      486.63     15.84 o
   3  -3   1      269.22      275.29     11.49 o
   4  -3   1       32.87       36.54      5.21 o
   5  -3   1     1501.90     1688.10     49.65 o
   6  -3   1      215.36      243.69     11.76 o
   7  -3   1      561.57      543.16     18.03 o
   8  -3   1      643.90      634.23     58.46 o
   9  -3   1       13.29       12.17      5.33 o
  10  -3   1       76.44       95.07     14.88 o
  11  -3   1       38.01       38.53     10.91 o
  12  -3   1      206.01      221.43     21.17 o
  13  -3   1       11.01       22.05      8.96 o
  14  -3   1       17.51       27.44     15.22 o
  15  -3   1        6.33       15.95     15.74 o
 -16  -2   1       11.22        5.90     13.77 o
 -15  -2   1        6.28        3.00     11.49 o
 -14  -2   1        6.41        4.97     10.67 o
 -13  -2   1       20.03       25.78      9.09 o
 -12  -2   1      119.40      116.99     16.05 o
 -11  -2   1      118.97      116.93     15.30 o
 -10  -2   1      374.64      369.87     34.69 o
  -9  -2   1      174.43      163.09     13.41 o
  -8  -2   1      158.49      129.97     13.88 o
  -7  -2   1      130.89      125.65      8.42 o
  -6  -2   1     1855.15     2182.19    156.78 o
  -5  -2   1      358.99      320.13      9.97 o
  -4  -2   1      160.17      158.96     21.49 o
  -3  -2   1      819.21      694.75     13.57 o
  -2  -2   1    23678.18    26324.96    953.22 o
  -1  -2   1     6356.23     7396.85     50.29 o
   0  -2   1     7053.40     8025.01     65.03 o
   1  -2   1     2560.52     3247.39     47.07 o
   2  -2   1     3139.78     3454.05     64.93 o
   3  -2   1     6739.94     7534.65    407.70 o
   4  -2   1     1128.85     1289.20     73.32 o
   5  -2   1      280.14      278.64      9.94 o
   6  -2   1     1343.36     1335.87     48.20 o
   7  -2   1      293.27      264.03      8.90 o
   8  -2   1      645.30      679.32     67.26 o
   9  -2   1      396.83      365.04     16.47 o
  10  -2   1      176.24      184.24     13.59 o
  11  -2   1       45.90       47.54     11.49 o
  12  -2   1       47.31       40.86     11.34 o
  13  -2   1       19.73       13.46     11.49 o
  14  -2   1        0.31        0.41      9.73 o
  15  -2   1        4.72        1.35     10.46 o
 -16  -1   1       15.42       10.77     13.36 o
 -15  -1   1        9.50       16.15     12.32 o
 -14  -1   1        3.63        9.32     12.22 o
 -13  -1   1        6.81       25.27     13.88 o
 -12  -1   1      471.84      458.02     52.30 o
 -11  -1   1      374.17      373.85     21.23 o
 -10  -1   1      140.92      150.98     15.12 o
  -9  -1   1       60.27       57.09      7.84 o
  -8  -1   1      392.08      396.01     26.92 o
  -7  -1   1      943.42      958.00     80.10 o
  -6  -1   1     1473.86     1522.51     77.56 o
  -5  -1   1      601.63      616.95     58.97 o
  -4  -1   1      383.22      377.65     17.29 o
  -3  -1   1      854.21      903.40     37.02 o
  -2  -1   1     9323.11    10351.14    385.07 o
  -1  -1   1      648.31      882.84     16.41 o
   0  -1   1    11694.28    12094.27    187.02 o
   1  -1   1      638.80      998.78     37.75 o
   2  -1   1     6408.55     7933.66    298.24 o
   3  -1   1     9866.82    11359.55    409.97 o
   4  -1   1      522.87      506.47     39.30 o
   5  -1   1       93.12       97.46      7.01 o
   6  -1   1      509.60      440.97     45.15 o
   7  -1   1        9.28        7.23      4.12 o
   8  -1   1      159.11      172.43     11.13 o
   9  -1   1      170.78      161.79     14.29 o
  10  -1   1      166.27      153.45     12.90 o
  11  -1   1      115.13      123.04     12.55 o
  12  -1   1       19.67       20.46      8.66 o
  13  -1   1       12.35        7.04     11.70 o
  14  -1   1        7.95        7.87     11.08 o
  15  -1   1       16.35       30.13     17.29 o
 -16   0   1       13.47       15.43     15.12 o
 -15   0   1        0.66        7.35     12.12 o
 -14   0   1      168.57      150.47     29.10 o
 -13   0   1       43.04       41.61     11.07 o
 -12   0   1        2.31        4.11      6.53 o
 -11   0   1      217.32      236.57     18.09 o
 -10   0   1       21.85       30.22      6.66 o
  -9   0   1       33.78       27.35      5.94 o
  -8   0   1      234.73      198.76     10.52 o
  -7   0   1      137.17      135.08      8.50 o
  -6   0   1      147.65      129.40      7.66 o
  -5   0   1      112.03      102.29     10.51 o
  -4   0   1     1836.33     1843.05    130.06 o
  -3   0   1     2633.01     2397.76    147.98 o
  -2   0   1     2577.72     2650.37    179.10 o
   1   0   1       20.22       81.25      3.62 o
   2   0   1      993.23     1538.88     58.40 o
   3   0   1        7.71        6.60      2.45 o
   4   0   1     1757.42     1821.71    100.24 o
   5   0   1     1413.53     1455.26     57.01 o
   6   0   1      582.76      645.58     16.67 o
   7   0   1        0.04       -2.73      2.73 o
   8   0   1        2.41        2.03      3.63 o
   9   0   1       24.72       20.01      5.75 o
  10   0   1       21.74       25.01      6.70 o
  11   0   1       48.93       43.50     10.80 o
  12   0   1        1.98        2.49      6.69 o
  13   0   1       64.67       66.24     13.94 o
  14   0   1        0.00        2.69      8.39 o
  15   0   1        1.70        4.04     12.22 o
 -16   1   1       15.68       33.86     19.05 o
 -15   1   1        9.18       16.98     15.84 o
 -14   1   1        3.43       10.87      7.91 o
 -13   1   1        6.67       11.10      8.30 o
 -12   1   1      471.65      465.32     36.81 o
 -11   1   1      373.00      370.92     22.76 o
 -10   1   1      139.76      157.35     18.59 o
  -9   1   1       61.47       62.45      8.80 o
  -8   1   1      395.41      377.28     31.84 o
  -7   1   1      932.19      966.10     71.04 o
  -6   1   1     1471.35     1514.03    151.60 o
  -5   1   1      601.29      644.53     47.84 o
  -4   1   1      363.03      344.57      8.78 o
  -3   1   1      881.83      950.53     37.07 o
  -2   1   1     9377.99     9748.79     54.26 o
  -1   1   1      652.13      853.75     10.13 o
   0   1   1    11750.19    12129.79     83.26 o
   1   1   1      626.73      949.21     37.54 o
   2   1   1     6509.49     7719.92    371.97 o
   3   1   1     9897.75    10995.67    656.02 o
   4   1   1      519.68      507.80     30.45 o
   5   1   1       97.13       92.77     13.62 o
   6   1   1      521.08      476.32     27.80 o
   7   1   1        7.95        6.14      3.78 o
   8   1   1      159.21      177.81     16.36 o
   9   1   1      170.05      161.50     16.18 o
  10   1   1      163.98      154.30     16.74 o
  11   1   1      114.59       97.03     15.18 o
  12   1   1       20.69       23.43      9.20 o
  13   1   1       11.72       10.75      7.72 o
  14   1   1        8.29       12.61      8.49 o
  15   1   1       16.38        8.43      7.30 o
 -16   2   1       11.22       31.79     17.71 o
 -15   2   1        6.47        5.33      8.63 o
 -14   2   1        6.22        3.95      7.50 o
 -13   2   1       19.58       30.41     10.14 o
 -12   2   1      116.93      116.50     16.84 o
 -11   2   1      119.90      101.42     14.86 o
 -10   2   1      371.10      317.56     20.55 o
  -9   2   1      171.44      167.86     15.33 o
  -8   2   1      161.06      135.86      9.16 o
  -7   2   1      132.73      127.38      7.30 o
  -6   2   1     1869.57     2223.86    142.34 o
  -5   2   1      356.53      337.47     22.32 o
  -4   2   1      154.18      149.95      6.27 o
  -3   2   1      821.78      628.16     17.29 o
  -2   2   1    23665.74    24515.84    655.76 o
  -1   2   1     6378.29     7340.80     58.30 o
   0   2   1     6999.37     7976.31     66.59 o
   1   2   1     2556.61     3119.23     80.46 o
   2   2   1     3120.71     3385.57    103.55 o
   3   2   1     6717.55     7174.42     65.34 o
   4   2   1     1150.93     1282.17     59.60 o
   5   2   1      287.39      279.39     14.30 o
   6   2   1     1340.43     1270.46    134.98 o
   7   2   1      298.25      264.33     16.43 o
   8   2   1      644.62      614.32     25.72 o
   9   2   1      407.10      365.23     21.54 o
  10   2   1      181.20      160.92     17.61 o
  11   2   1       45.46       48.06     12.00 o
  12   2   1       47.50       52.41     12.64 o
  13   2   1       19.26       13.13      8.55 o
  14   2   1        0.38        3.92      7.06 o
  15   2   1        4.57        6.79     12.01 o
 -15   3   1        6.36        9.52      8.37 o
 -14   3   1       35.77       44.94     13.24 o
 -13   3   1       36.99       41.30     11.63 o
 -12   3   1      189.42      185.81     34.64 o
 -11   3   1       93.49      103.29     15.81 o
 -10   3   1       68.46       50.05     11.46 o
  -9   3   1      111.40      108.23     14.09 o
  -8   3   1       74.05       68.49     11.26 o
  -7   3   1      399.91      336.37     18.23 o
  -6   3   1     1433.04     1475.54     56.54 o
  -5   3   1     1260.29     1502.89     33.27 o
  -4   3   1      832.00      739.21     14.34 o
  -3   3   1     1109.85     1264.34     40.28 o
  -2   3   1     2873.68     3263.32     71.45 o
  -1   3   1     1730.08     1836.75     32.31 o
   0   3   1      842.08      816.01     24.54 o
   1   3   1      359.51      370.31     18.64 o
   2   3   1      546.20      467.80     22.83 o
   3   3   1      267.23      267.26     12.72 o
   4   3   1       35.50       33.71      7.56 o
   5   3   1     1515.11     1554.73     66.90 o
   6   3   1      208.73      229.57     16.41 o
   7   3   1      570.42      504.20     22.78 o
   8   3   1      648.86      572.72     25.89 o
   9   3   1       13.62       12.23      7.83 o
  10   3   1       79.70       80.66     14.08 o
  11   3   1       39.66       60.06     13.14 o
  12   3   1      203.30      187.29     21.56 o
  13   3   1       10.99       17.59      9.70 o
  14   3   1       17.56       31.86     11.15 o
  15   3   1        6.35        8.10      9.19 o
 -15   4   1       12.94       20.47     11.44 o
 -14   4   1        1.04        2.49      6.72 o
 -13   4   1       62.97       64.76     14.83 o
 -12   4   1       48.83       57.49     13.41 o
 -11   4   1        8.97        6.69      7.94 o
 -10   4   1       56.84       61.71     12.92 o
  -9   4   1       60.58       63.25     12.30 o
  -8   4   1       94.14      110.35     14.22 o
  -7   4   1      257.87      251.84     16.95 o
  -6   4   1      930.69      954.04     49.71 o
  -5   4   1      570.07      584.65     28.06 o
  -4   4   1      650.36      701.15     33.55 o
  -3   4   1      127.30      134.15      9.72 o
  -2   4   1     1007.50     1015.15     26.61 o
  -1   4   1     2431.50     3224.28     51.16 o
   0   4   1     1421.90     1427.30     37.07 o
   1   4   1       80.36       71.66     11.18 o
   2   4   1      144.68      173.22      9.31 o
   3   4   1     1058.31      947.77     25.75 o
   4   4   1      800.38      810.45     40.08 o
   5   4   1      837.12      840.94     42.15 o
   6   4   1      262.56      285.57     17.45 o
   7   4   1      402.65      354.02     20.36 o
   8   4   1      195.84      230.32     17.99 o
   9   4   1      296.34      290.44     20.79 o
  10   4   1      220.33      195.92     19.99 o
  11   4   1       33.11       36.69     11.13 o
  12   4   1        0.99        7.84      7.91 o
  13   4   1        5.50        8.72      8.30 o
  14   4   1       11.99       18.28     10.58 o
 -15   5   1       10.44       15.23      9.84 o
 -14   5   1        7.91       11.68      9.94 o
 -13   5   1       10.17        9.23      8.43 o
 -12   5   1       57.01       71.04     14.74 o
 -11   5   1       27.37       33.11     10.56 o
 -10   5   1       61.59       60.18     13.40 o
  -9   5   1       28.88       24.80      9.39 o
  -8   5   1      152.72      154.06     17.02 o
  -7   5   1      114.24      105.66     16.26 o
  -6   5   1      121.97      142.39     15.05 o
  -5   5   1     1460.70     1400.85     48.52 o
  -4   5   1     3388.24     3598.79     37.24 o
  -3   5   1      135.94      154.57     11.41 o
  -2   5   1      418.68      408.94     15.75 o
  -1   5   1      400.76      421.99     21.64 o
   0   5   1        0.84        1.76      4.56 o
   1   5   1      887.40      826.68     34.17 o
   2   5   1      356.02      333.78     13.90 o
   3   5   1      104.11      125.95     11.58 o
   4   5   1      651.00      592.05     34.33 o
   5   5   1       15.49       22.50      8.34 o
   6   5   1       76.03       58.63     10.98 o
   7   5   1      937.87      861.27     44.43 o
   8   5   1      117.25      125.68     21.59 o
   9   5   1       95.13      105.68     16.01 o
  10   5   1       25.40       25.89      9.96 o
  11   5   1        5.56       12.65      8.68 o
  12   5   1        3.22        7.16      8.09 o
  13   5   1       12.66       16.50      9.65 o
  14   5   1        6.68        9.07      8.45 o
 -14   6   1       13.07       12.37      9.20 o
 -13   6   1        7.40        3.23      8.30 o
 -12   6   1       24.87       27.59     11.30 o
 -11   6   1       28.48       27.06     11.09 o
 -10   6   1        2.46        2.56      6.99 o
  -9   6   1      276.97      239.32     20.54 o
  -8   6   1       35.04       46.31     14.55 o
  -7   6   1       82.67       87.75     14.13 o
  -6   6   1       23.96       30.57      9.07 o
  -5   6   1      106.00      102.65     13.74 o
  -4   6   1      265.75      283.08     15.27 o
  -3   6   1      362.97      381.07     17.16 o
  -2   6   1      770.77      785.78     24.08 o
  -1   6   1     1052.62      996.92     36.55 o
   0   6   1      603.01      549.88     29.31 o
   1   6   1      441.15      462.79     28.27 o
   2   6   1      159.44      206.50     26.46 o
   3   6   1      734.57      658.44     21.15 o
   4   6   1      349.21      319.92     23.61 o
   5   6   1       53.08       55.25     10.80 o
   6   6   1       66.64       50.80     10.78 o
   7   6   1      386.04      365.86     33.76 o
   8   6   1       27.27       25.89      9.82 o
   9   6   1      171.41      173.72     19.90 o
  10   6   1       25.73       18.27     10.00 o
  11   6   1        7.16        5.06      7.84 o
  12   6   1        4.76        0.13      7.72 o
  13   6   1       21.08       31.40     11.56 o
 -13   7   1        3.44        3.77      8.19 o
 -12   7   1        5.69       17.14     10.32 o
 -11   7   1        4.59        4.90      7.69 o
 -10   7   1       17.13       11.26      8.50 o
  -9   7   1       68.15       60.74     13.95 o
  -8   7   1       64.08       75.16     14.70 o
  -7   7   1      149.65      141.85     18.15 o
  -6   7   1      149.57      152.33     17.60 o
  -5   7   1       13.16       20.82      8.38 o
  -4   7   1       64.82       56.43      9.79 o
  -3   7   1      222.13      192.45     14.80 o
  -2   7   1      530.75      608.83     23.45 o
  -1   7   1      169.52      180.18     13.63 o
   0   7   1       14.92        9.73      7.97 o
   1   7   1       45.37       59.85     14.70 o
   2   7   1      914.38      960.63     26.95 o
   3   7   1      248.31      234.07     27.03 o
   4   7   1        6.57        8.64      6.24 o
   5   7   1       34.28       43.96     10.68 o
   6   7   1      151.84      143.67     18.48 o
   7   7   1       94.45       99.66     15.86 o
   8   7   1      107.93       91.35     16.08 o
   9   7   1        6.82        7.67      7.47 o
  10   7   1        2.63        6.95      7.91 o
  11   7   1       26.79       13.54      9.73 o
  12   7   1       11.66       20.50     14.29 o
 -12   8   1        4.77        2.69      7.66 o
 -11   8   1        4.59       13.28      9.88 o
 -10   8   1       37.83       45.31     13.16 o
  -9   8   1      153.87      144.67     29.82 o
  -8   8   1       33.46       36.41     11.84 o
  -7   8   1       14.35       21.36      9.64 o
  -6   8   1        4.46        1.82      6.47 o
  -5   8   1      114.03      131.60     21.59 o
  -4   8   1      117.94      127.16     14.41 o
  -3   8   1       98.21       95.13     12.41 o
  -2   8   1       15.26       19.88     10.36 o
  -1   8   1       31.55       32.61      8.77 o
   0   8   1       83.51       81.44     12.07 o
   1   8   1      211.33      199.03     22.68 o
   2   8   1      109.41      119.29     12.91 o
   3   8   1       17.55       26.04      7.79 o
   4   8   1      224.38      206.23     18.34 o
   5   8   1      108.36      104.00     20.50 o
   6   8   1       13.59       21.27      9.24 o
   7   8   1       92.87       91.48     16.42 o
   8   8   1       97.55      118.45     18.25 o
   9   8   1       63.78       67.38     14.82 o
  10   8   1       42.16       54.71     14.42 o
  11   8   1        1.08        3.73     11.81 o
 -11   9   1        6.04        3.73     12.37 o
 -10   9   1        3.21        3.94      8.31 o
  -9   9   1       38.68       37.80     13.11 o
  -8   9   1      143.61      190.42     23.20 o
  -7   9   1       67.87       62.93     14.18 o
  -6   9   1       10.13       18.72      9.36 o
  -5   9   1        2.65       -1.38      6.47 o
  -4   9   1       58.22       60.45     11.76 o
  -3   9   1       64.62       66.41     11.82 o
  -2   9   1      137.80      159.96     16.14 o
  -1   9   1        0.63        6.11      7.56 o
   0   9   1       21.76       26.51     11.91 o
   1   9   1       75.75       89.16     19.47 o
   2   9   1        0.33        3.97      6.65 o
   3   9   1       20.05       17.48     10.04 o
   4   9   1       12.24       11.75      8.20 o
   5   9   1       76.37       85.28     15.37 o
   6   9   1       23.24       26.13     11.96 o
   7   9   1       22.38       32.44     11.45 o
   8   9   1       15.99       19.93      9.99 o
   9   9   1        3.48        6.52     11.60 o
  10   9   1        4.39        6.01     12.84 o
  -9  10   1       12.85       14.36     10.57 o
  -8  10   1       13.43        7.50      9.45 o
  -7  10   1       11.36       18.51      9.55 o
  -6  10   1        2.10        5.09      6.99 o
  -5  10   1        4.08        7.72      7.71 o
  -4  10   1       85.63       75.31     22.89 o
  -3  10   1      149.27      131.43     23.40 o
  -2  10   1       18.99       23.03      8.49 o
   1  10   1      130.71      145.49     20.92 o
   2  10   1       44.48       46.37     10.72 o
   3  10   1       68.88       72.15     12.81 o
   4  10   1       15.01       25.62     10.41 o
   5  10   1        8.46       12.48      9.08 o
   6  10   1        1.22        5.05      7.98 o
   7  10   1        8.21       22.89     14.91 o
   8  10   1        3.74       15.53     13.57 o
  -6  11   1        2.08       10.15      9.92 o
  -5  11   1       15.83       14.79      9.53 o
  -4  11   1       39.95       53.08     12.68 o
  -3  11   1       30.77       19.05     13.98 o
  -2  11   1       15.49       19.57     12.32 o
   1  11   1       13.54       13.05     11.39 o
   2  11   1       66.74       60.89     16.98 o
   3  11   1       45.12       63.38     16.88 o
   4  11   1        2.09        4.89      8.56 o
   5  11   1        3.35        4.87     11.18 o
   6  11   1        2.98       -1.55     11.81 o
  -6 -11   2        6.09        8.13      8.64 o
  -5 -11   2       29.86       45.01     13.11 o
  -4 -11   2       24.12       27.64     16.15 o
  -3 -11   2        5.87       10.46     12.63 o
  -2 -11   2        0.65        6.32     10.87 o
  -1 -11   2       18.93       22.62     10.45 o
   0 -11   2        3.90        8.93      8.02 o
   1 -11   2       31.60       33.66     16.98 o
   2 -11   2       47.07       58.34     14.17 o
   3 -11   2       42.40       37.62     12.66 o
   4 -11   2        4.44        8.56      8.65 o
   5 -11   2        2.16        6.83      7.43 o
  -9 -10   2       10.41        3.35      8.08 o
  -8 -10   2        1.90        0.91      7.43 o
  -7 -10   2       17.43       27.02     11.20 o
  -6 -10   2        8.20        9.67      7.77 o
  -5 -10   2        4.39        0.21      6.99 o
  -4 -10   2       28.23       35.97     11.18 o
  -3 -10   2       25.82       12.66      8.43 o
  -2 -10   2       13.70       23.69      8.93 o
  -1 -10   2       10.47        4.11      6.85 o
   0 -10   2       17.94       20.29      8.93 o
   1 -10   2       31.98       35.05     11.20 o
   2 -10   2        1.78        2.56      6.95 o
   3 -10   2       94.66      118.75     18.60 o
   4 -10   2       28.36       36.27     12.36 o
   5 -10   2        7.02        8.19      7.91 o
   6 -10   2        0.20        0.15      6.77 o
   7 -10   2       18.69       16.59      9.88 o
 -11  -9   2        1.80        3.75      7.69 o
 -10  -9   2        2.49        7.04      8.20 o
  -9  -9   2       34.80       36.04     11.81 o
  -8  -9   2       33.17       55.39     14.25 o
  -7  -9   2       59.01       50.04     13.09 o
  -6  -9   2       56.34       58.27     13.17 o
  -5  -9   2        7.02        7.44      7.24 o
  -4  -9   2       64.23       78.46     14.56 o
  -3  -9   2       22.04       19.22      8.81 o
  -2  -9   2       61.96       62.13      9.98 o
  -1  -9   2       47.61       44.00      7.45 o
   0  -9   2       60.81       69.89      9.28 o
   1  -9   2       99.20       89.89     15.03 o
   2  -9   2       59.46       58.12     12.84 o
   3  -9   2       65.07       69.35     14.27 o
   4  -9   2       87.82       94.78     16.74 o
   5  -9   2      102.47      104.62     18.03 o
   6  -9   2       11.14       14.45      9.72 o
   7  -9   2        8.03       10.82      8.87 o
   8  -9   2        3.85        1.94      7.60 o
   9  -9   2        6.71        7.40      7.94 o
 -12  -8   2        5.43        5.86      7.10 o
 -11  -8   2        1.29       -0.21      6.59 o
 -10  -8   2       74.04       71.05     15.54 o
  -9  -8   2       79.36       64.51     14.47 o
  -8  -8   2       43.73       46.97     12.28 o
  -7  -8   2       40.30       41.84     11.85 o
  -6  -8   2       29.60       45.22     12.02 o
  -5  -8   2      261.73      234.63     19.06 o
  -4  -8   2      265.91      209.81     18.75 o
  -3  -8   2       55.05       73.38     12.67 o
  -2  -8   2       24.36       17.08      5.16 o
  -1  -8   2        0.64        0.22      3.10 o
   0  -8   2        7.96       11.26      4.03 o
   1  -8   2      104.14      107.40      9.94 o
   2  -8   2      189.68      163.20     13.16 o
   3  -8   2        0.48        6.10      6.40 o
   4  -8   2      126.32      115.16     16.96 o
   5  -8   2        7.75       10.78      7.66 o
   6  -8   2        5.05       -0.24      6.59 o
   7  -8   2       39.12       34.48     11.50 o
   8  -8   2       43.06       49.72     13.96 o
   9  -8   2       61.72       60.27     19.05 o
  10  -8   2        7.23       12.91      8.24 o
  11  -8   2        0.33        5.33      8.70 o
 -13  -7   2        5.06        2.82      7.65 o
 -12  -7   2        4.99        8.53      7.76 o
 -11  -7   2        4.36        5.01      7.14 o
 -10  -7   2       21.60       18.70      8.90 o
  -9  -7   2       78.72       86.70     15.77 o
  -8  -7   2      206.90      177.82     20.28 o
  -7  -7   2       26.28       32.48     10.26 o
  -6  -7   2      120.82      108.13     22.94 o
  -5  -7   2        4.54        5.44      6.00 o
  -4  -7   2       77.08       78.67     12.34 o
  -3  -7   2      200.17      222.84     12.43 o
  -2  -7   2      370.86      338.24     12.14 o
  -1  -7   2       15.86       29.62      4.97 o
   0  -7   2      148.09      151.48      8.46 o
   1  -7   2      697.16      660.45     19.31 o
   2  -7   2      328.51      283.65     28.06 o
   3  -7   2      122.84      122.11     11.07 o
   4  -7   2       15.77       13.67      7.21 o
   5  -7   2       11.85       19.78      8.65 o
   6  -7   2       93.93       86.69     15.39 o
   7  -7   2       53.41       62.83     13.49 o
   8  -7   2       55.97       61.03     23.51 o
   9  -7   2        1.38        6.12      6.89 o
  10  -7   2        8.25        4.27      7.04 o
  11  -7   2        8.74        9.36      9.11 o
  12  -7   2        4.89       10.97      9.85 o
 -14  -6   2       40.57       46.26     13.70 o
 -13  -6   2        6.87       16.04      9.66 o
 -12  -6   2        0.82       -2.95      6.11 o
 -11  -6   2       18.69       13.25      8.31 o
 -10  -6   2       29.88       37.50     11.52 o
  -9  -6   2      129.96      137.68     17.86 o
  -8  -6   2        4.26        5.26      5.92 o
  -7  -6   2       31.73       26.74      8.73 o
  -6  -6   2       62.22       49.87     10.69 o
  -5  -6   2      188.19      188.37     15.45 o
  -4  -6   2      216.46      227.31     16.08 o
  -3  -6   2       58.00       56.23      6.42 o
  -2  -6   2      625.12      647.95     15.27 o
  -1  -6   2      700.62      769.14     16.37 o
   0  -6   2      338.17      312.19     10.64 o
   1  -6   2      615.08      572.21     13.93 o
   2  -6   2      516.07      519.41     14.60 o
   3  -6   2      405.51      363.68     25.47 o
   4  -6   2      251.96      237.11     19.11 o
   5  -6   2      301.82      297.83     14.83 o
   6  -6   2      261.77      259.60     19.86 o
   7  -6   2       51.79       49.12     11.85 o
   8  -6   2        2.49        5.98      6.61 o
   9  -6   2       11.64        0.17      6.29 o
  10  -6   2        3.22        3.96      6.37 o
  11  -6   2        0.76        1.73      5.98 o
  12  -6   2        2.07        3.45      7.10 o
  13  -6   2        8.38        8.29      9.54 o
 -15  -5   2        1.89        6.51      7.62 o
 -14  -5   2        7.73       12.45      8.85 o
 -13  -5   2        9.43       13.70      8.68 o
 -12  -5   2       95.86       90.00     16.66 o
 -11  -5   2       23.84       22.71      9.31 o
 -10  -5   2       68.47       77.55     14.58 o
  -9  -5   2       13.44        7.35      6.41 o
  -8  -5   2      172.96      170.50     17.57 o
  -7  -5   2       94.89      104.25     13.69 o
  -6  -5   2      235.70      259.03     17.42 o
  -5  -5   2      213.45      194.14     14.60 o
  -4  -5   2     1396.08     1483.68     36.32 o
  -3  -5   2     2466.64     2638.86     89.47 o
  -2  -5   2      490.32      522.24     12.55 o
  -1  -5   2      152.87      137.92      6.74 o
   0  -5   2      655.82      673.88     13.86 o
   1  -5   2      625.85      660.10     13.88 o
   2  -5   2        6.41        4.04      2.54 o
   3  -5   2      386.28      407.81     11.72 o
   4  -5   2       57.96       53.55      7.52 o
   5  -5   2        1.83        2.34      5.13 o
   6  -5   2       41.67       43.86      7.65 o
   7  -5   2      138.29      136.47     16.52 o
   8  -5   2       59.59       56.17     11.99 o
   9  -5   2       39.08       41.21     10.95 o
  10  -5   2       30.61       32.67     10.35 o
  11  -5   2        0.90        0.28      5.44 o
  12  -5   2        4.38       -0.12      6.07 o
  13  -5   2       37.11       40.39     12.44 o
 -15  -4   2        5.41        6.62      8.00 o
 -14  -4   2       27.73       38.71     12.17 o
 -13  -4   2       62.98       69.65     14.46 o
 -12  -4   2       99.83      107.08     16.96 o
 -11  -4   2      291.72      320.70     23.04 o
 -10  -4   2       64.62       71.74     13.40 o
  -9  -4   2       10.91        7.03      6.01 o
  -8  -4   2       77.66       68.36     11.66 o
  -7  -4   2       79.79       67.36     11.01 o
  -6  -4   2      389.50      384.81     35.83 o
  -5  -4   2      302.10      298.19     22.99 o
  -4  -4   2     3661.48     3913.02    175.53 o
  -3  -4   2      307.86      339.69     12.91 o
  -2  -4   2      223.09      212.14      7.35 o
  -1  -4   2      591.22      495.79     10.82 o
   0  -4   2      245.33      212.84      7.66 o
   1  -4   2      159.29      178.12      6.50 o
   2  -4   2       63.09       69.90      5.17 o
   3  -4   2        6.46        5.30      2.04 o
   4  -4   2      191.06      200.67     13.67 o
   5  -4   2     2237.67     2108.04    102.67 o
   6  -4   2       15.29       16.65      5.52 o
   7  -4   2       99.32       91.42     18.90 o
   8  -4   2       10.15       12.01      5.13 o
   9  -4   2      139.20      183.71     28.94 o
  10  -4   2      260.74      269.60     21.67 o
  11  -4   2       19.96       19.30      9.00 o
  12  -4   2       23.86       38.24     11.20 o
  13  -4   2        9.64        8.47      8.13 o
  14  -4   2        8.70       16.15     13.77 o
 -16  -3   2        0.94       -4.66     10.77 o
 -15  -3   2        6.74        8.18     12.12 o
 -14  -3   2       52.92       65.06     22.89 o
 -13  -3   2       55.25       73.40     14.66 o
 -12  -3   2        7.46       12.39      7.91 o
 -11  -3   2       28.31       20.23      8.48 o
 -10  -3   2       60.29       51.80     11.28 o
  -9  -3   2      198.41      151.82     15.55 o
  -8  -3   2      181.51      181.94     20.35 o
  -7  -3   2      557.55      612.61     37.75 o
  -6  -3   2     1541.95     1547.61     86.42 o
  -5  -3   2       17.22       14.27      5.19 o
  -4  -3   2      217.77      216.13     12.23 o
  -3  -3   2      204.48      173.33      8.49 o
  -2  -3   2     5103.29     5463.01    201.41 o
  -1  -3   2      262.46      256.90      7.04 o
   0  -3   2     1215.41     1205.34     40.13 o
   1  -3   2      893.27      948.35     14.67 o
   2  -3   2       89.44       84.09      4.65 o
   3  -3   2     1621.17     1809.98     38.21 o
   4  -3   2      612.21      584.06     24.65 o
   5  -3   2     1013.60     1026.76     48.15 o
   6  -3   2      881.22      909.02     33.55 o
   7  -3   2      164.02      143.70     11.21 o
   8  -3   2       74.87       79.72     17.86 o
   9  -3   2       14.00        8.27      5.24 o
  10  -3   2      144.45      148.09     17.63 o
  11  -3   2       75.41      100.94     16.15 o
  12  -3   2       73.03       60.57     13.25 o
  13  -3   2       18.81       32.83     16.15 o
  14  -3   2       13.62       15.22     14.81 o
 -16  -2   2        4.33        1.45     12.63 o
 -15  -2   2       11.26       12.53     13.57 o
 -14  -2   2       26.51       22.37     13.57 o
 -13  -2   2        9.48        5.18      6.33 o
 -12  -2   2       14.28       21.69      8.42 o
 -11  -2   2        7.62        6.04      6.10 o
 -10  -2   2       22.55       23.37      8.19 o
  -9  -2   2      183.57      157.39     10.52 o
  -8  -2   2      228.69      251.11     19.83 o
  -7  -2   2      693.26      674.92     29.15 o
  -6  -2   2     3298.45     3410.61    221.71 o
  -5  -2   2     1261.51     1281.21     43.70 o
  -4  -2   2      255.91      302.70     13.05 o
  -3  -2   2     1658.04     1726.40     90.14 o
  -2  -2   2    15005.29    16752.27    520.62 o
  -1  -2   2     6122.22     6616.94    121.68 o
   0  -2   2     1527.49     1607.08     24.13 o
   1  -2   2     6216.05     7532.34     43.46 o
   2  -2   2     1542.91     1812.81     21.59 o
   3  -2   2      572.94      510.49     13.57 o
   4  -2   2      863.17      800.60     27.96 o
   5  -2   2     1128.82     1181.50     49.65 o
   6  -2   2     1533.31     1636.94     21.61 o
   7  -2   2      344.49      369.76     26.20 o
   8  -2   2     1136.60     1107.72     64.31 o
   9  -2   2      273.94      265.83     14.98 o
  10  -2   2        8.64       15.18      6.27 o
  11  -2   2       84.82       91.34     11.72 o
  12  -2   2        0.34        0.10      8.18 o
  13  -2   2       26.47       29.00     14.81 o
  14  -2   2        0.19        7.04     11.60 o
  15  -2   2       14.89       16.47     16.05 o
 -16  -1   2       22.23       27.86     16.88 o
 -15  -1   2       11.23        8.49     12.43 o
 -14  -1   2       10.97        2.38     10.46 o
 -13  -1   2       19.01       13.57     12.94 o
 -12  -1   2      198.89      201.04     17.88 o
 -11  -1   2       39.25       42.21      7.85 o
 -10  -1   2       27.97       25.31      6.14 o
  -9  -1   2      404.80      439.15     33.86 o
  -8  -1   2      110.53      113.86      8.53 o
  -7  -1   2     1417.43     1468.45     81.03 o
  -6  -1   2      138.36      130.27      8.85 o
  -5  -1   2     1542.02     1583.28    101.79 o
  -4  -1   2     2842.14     3134.89    136.12 o
  -3  -1   2     7688.83     9098.25    324.85 o
  -2  -1   2     7676.62     8823.10     95.37 o
  -1  -1   2      734.32     1009.60     17.76 o
   0  -1   2     2038.02     3185.57     50.07 o
   1  -1   2     1943.62     1876.49     56.75 o
   2  -1   2     6653.90     7463.43    304.71 o
   3  -1   2      484.17      472.17     19.83 o
   4  -1   2     1799.65     1766.78     61.05 o
   5  -1   2     1907.06     1957.57     48.67 o
   6  -1   2     2559.20     2740.75    191.01 o
   7  -1   2      136.97      164.83     10.60 o
   8  -1   2      107.46      114.41     15.53 o
   9  -1   2      139.28      153.31     12.12 o
  10  -1   2      262.05      260.61     15.27 o
  11  -1   2       11.52       17.53      8.15 o
  12  -1   2       16.58       15.39      8.68 o
  13  -1   2        9.12        1.86      9.84 o
  14  -1   2        5.69        1.66     11.39 o
  15  -1   2       12.29       16.26     15.02 o
 -16   0   2       19.91       28.17     15.84 o
 -15   0   2        0.21        4.97     11.18 o
 -14   0   2      133.08      106.14     25.68 o
 -13   0   2      160.37      149.53     28.06 o
 -12   0   2      421.06      391.40     23.43 o
 -11   0   2      107.52      132.68     11.60 o
 -10   0   2        2.43       -1.49      3.37 o
  -9   0   2     1064.38     1168.99     79.84 o
  -8   0   2       24.16       22.38      5.02 o
  -7   0   2      331.92      354.77     27.86 o
  -6   0   2      102.23       99.02      8.23 o
  -5   0   2       20.24       17.45      3.42 o
  -4   0   2     4572.84     4520.94    230.41 o
  -3   0   2      469.24      396.39      8.56 o
  -2   0   2     1049.36     1110.90     23.92 o
  -1   0   2       18.97      128.93      3.76 o
   0   0   2     1433.43     1441.56     60.79 o
   1   0   2      166.15      391.92     17.09 o
   2   0   2     5014.72     5327.43    176.15 o
   3   0   2     8795.93    10258.71    393.66 o
   4   0   2     2695.52     2337.44    112.72 o
   5   0   2     1128.45     1162.73     46.24 o
   6   0   2      155.57      184.54     16.00 o
   7   0   2      106.22       93.30      9.99 o
   8   0   2        8.49        3.90      4.25 o
   9   0   2       22.42       18.52      5.93 o
  10   0   2       22.45       23.23      9.23 o
  11   0   2       47.49       37.55     10.45 o
  12   0   2       15.64        9.43      7.66 o
  13   0   2       17.06       18.45      9.03 o
  14   0   2        1.91       -8.39      8.39 o
  15   0   2        0.57        6.32     12.53 o
 -16   1   2       22.29        6.83     14.08 o
 -15   1   2       11.56       26.61     14.39 o
 -14   1   2       10.79        1.90      7.02 o
 -13   1   2       19.36       14.53      8.13 o
 -12   1   2      196.62      236.49     19.56 o
 -11   1   2       39.36       38.69     10.40 o
 -10   1   2       26.50       24.68      5.62 o
  -9   1   2      405.17      428.26     40.96 o
  -8   1   2      104.34      103.94      8.05 o
  -7   1   2     1419.96     1429.15    109.35 o
  -6   1   2      131.23      120.14      8.80 o
  -5   1   2     1514.16     1490.54    132.08 o
  -4   1   2     2825.38     3123.48    246.31 o
  -3   1   2     7663.70     8974.40    380.10 o
  -2   1   2     7727.16     8705.26     49.89 o
  -1   1   2      722.42     1000.77     26.25 o
   0   1   2     2081.11     3154.05    136.74 o
   1   1   2     1943.97     1785.27    118.52 o
   2   1   2     6554.51     7004.97    294.35 o
   3   1   2      466.99      419.43     34.38 o
   4   1   2     1826.57     1708.88     93.35 o
   5   1   2     1913.49     1896.51     65.91 o
   6   1   2     2550.62     2759.56    160.51 o
   7   1   2      136.14      146.61      9.37 o
   8   1   2      105.54      116.37     22.83 o
   9   1   2      137.55      145.94     15.82 o
  10   1   2      258.98      259.63     19.65 o
  11   1   2       11.71       24.97      9.26 o
  12   1   2       17.38       26.77      9.85 o
  13   1   2        9.10        7.85      7.31 o
  14   1   2        5.71        9.01      8.20 o
  15   1   2       12.23       22.10     10.19 o
 -16   2   2        4.32       -4.66     11.60 o
 -15   2   2       11.50        5.19      7.53 o
 -14   2   2       25.65       24.77     10.34 o
 -13   2   2        8.85        5.33      7.55 o
 -12   2   2       12.67       18.66      8.49 o
 -11   2   2        7.81        5.47      6.22 o
 -10   2   2       24.51       30.59      8.89 o
  -9   2   2      190.55      179.04     15.11 o
  -8   2   2      230.03      254.31     10.81 o
  -7   2   2      695.68      672.64     63.12 o
  -6   2   2     3316.05     3339.42    246.41 o
  -5   2   2     1277.15     1300.25     90.56 o
  -4   2   2      271.28      305.63      8.96 o
  -3   2   2     1668.13     1622.69     22.67 o
  -2   2   2    15068.09    16294.12    305.18 o
  -1   2   2     6162.66     6580.66    171.02 o
   0   2   2     1506.21     1566.06     30.86 o
   1   2   2     6218.07     7180.27    461.96 o
   2   2   2     1541.83     1763.73    100.09 o
   3   2   2      560.77      436.65     15.07 o
   4   2   2      877.72      791.91     38.63 o
   5   2   2     1124.55     1126.68     96.05 o
   6   2   2     1512.21     1624.25     74.82 o
   7   2   2      351.12      341.95     35.62 o
   8   2   2     1134.92     1050.70     33.98 o
   9   2   2      281.49      273.12     19.84 o
  10   2   2        9.65        4.98      7.18 o
  11   2   2       84.13       91.74     15.85 o
  12   2   2        0.34        1.52      6.89 o
  13   2   2       26.23       36.35     11.38 o
  14   2   2        0.13        1.54      9.99 o
  15   2   2       14.85       20.58     10.64 o
 -16   3   2        0.89        1.85      8.27 o
 -15   3   2        6.54       13.59      9.24 o
 -14   3   2       52.90       52.29     12.74 o
 -13   3   2       57.14       63.65     14.91 o
 -12   3   2        7.07        8.48      7.91 o
 -11   3   2       28.38       20.47      8.49 o
 -10   3   2       61.49       53.91     11.82 o
  -9   3   2      193.94      179.13     16.20 o
  -8   3   2      182.33      175.67     14.82 o
  -7   3   2      554.83      599.10     41.68 o
  -6   3   2     1562.63     1484.89    121.42 o
  -5   3   2       17.13       14.87      3.23 o
  -4   3   2      213.31      199.94      7.96 o
  -3   3   2      203.14      179.23      5.23 o
  -2   3   2     5095.62     5376.97    190.85 o
  -1   3   2      266.61      250.40     12.74 o
   0   3   2     1216.55     1209.31     30.96 o
   1   3   2      898.51      926.52     20.35 o
   2   3   2       90.39       83.09     10.67 o
   3   3   2     1613.33     1668.27     48.05 o
   4   3   2      620.26      566.60     23.35 o
   5   3   2      993.78     1026.18     78.91 o
   6   3   2      862.80      805.37     27.16 o
   7   3   2      165.19      145.96     14.64 o
   8   3   2       74.83       80.92     12.91 o
   9   3   2       15.31        6.84      6.67 o
  10   3   2      149.43      141.14     17.55 o
  11   3   2       73.42       90.24     15.77 o
  12   3   2       71.24       68.56     14.42 o
  13   3   2       18.71       33.39     11.44 o
  14   3   2       13.67       17.33      9.80 o
 -15   4   2        5.53        7.25      8.89 o
 -14   4   2       27.95       19.79     11.81 o
 -13   4   2       63.57       71.58     15.16 o
 -12   4   2      102.40       95.21     16.25 o
 -11   4   2      291.99      277.33     21.69 o
 -10   4   2       66.16       56.07     12.66 o
  -9   4   2       12.15       12.69      7.32 o
  -8   4   2       78.33       69.56     11.84 o
  -7   4   2       79.24       78.75     11.87 o
  -6   4   2      380.68      398.37     23.77 o
  -5   4   2      305.30      264.54      9.84 o
  -4   4   2     3649.05     3831.60    115.10 o
  -3   4   2      309.93      330.49      9.84 o
  -2   4   2      225.71      224.40     12.63 o
  -1   4   2      613.48      478.94     20.09 o
   0   4   2      235.55      214.88     15.33 o
   1   4   2      161.93      174.28     15.22 o
   2   4   2       63.38       71.04      7.22 o
   3   4   2        5.35        0.77      3.79 o
   4   4   2      186.67      184.43     12.90 o
   5   4   2     2245.57     2026.60    120.28 o
   6   4   2       15.39       12.16      6.69 o
   7   4   2       94.83       78.80     12.41 o
   8   4   2       11.52       12.40      7.23 o
   9   4   2      139.89      144.92     17.38 o
  10   4   2      259.41      235.95     20.99 o
  11   4   2       20.01       19.86      8.87 o
  12   4   2       24.15       31.48     11.70 o
  13   4   2        9.44        7.62      8.56 o
  14   4   2        9.01        8.21      9.04 o
 -15   5   2        1.99        0.13      7.80 o
 -14   5   2        7.86        6.62      8.71 o
 -13   5   2        9.56       11.44      9.14 o
 -12   5   2       95.42       94.98     17.13 o
 -11   5   2       22.57       20.76      9.58 o
 -10   5   2       70.12       68.63     14.30 o
  -9   5   2       13.60       14.24      7.76 o
  -8   5   2      174.96      149.02     16.63 o
  -7   5   2       92.97      100.53     13.80 o
  -6   5   2      231.45      210.95     20.04 o
  -5   5   2      212.38      184.52      9.28 o
  -4   5   2     1378.92     1525.08     31.01 o
  -3   5   2     2473.31     2626.52     79.63 o
  -2   5   2      489.57      540.76     22.37 o
  -1   5   2      153.69      134.62     13.05 o
   0   5   2      653.60      680.56     29.41 o
   1   5   2      617.86      669.38     31.58 o
   2   5   2        7.29        2.75      3.87 o
   3   5   2      390.50      360.05     17.77 o
   4   5   2       60.94       59.06      9.88 o
   5   5   2        2.09        2.32      5.57 o
   6   5   2       40.99       37.90      9.49 o
   7   5   2      136.84      127.53     15.50 o
   8   5   2       59.03       52.93     12.19 o
   9   5   2       39.47       35.40     10.86 o
  10   5   2       31.25       34.97     10.93 o
  11   5   2        0.80        2.52      7.23 o
  12   5   2        4.58        0.28      7.41 o
  13   5   2       37.03       25.06     15.64 o
 -14   6   2       40.16       43.78     13.53 o
 -13   6   2        7.10        3.03      7.77 o
 -12   6   2        0.73       -0.13      6.79 o
 -11   6   2       18.70       15.81      9.22 o
 -10   6   2       30.26       35.36     10.80 o
  -9   6   2      129.88      113.48     20.04 o
  -8   6   2        4.33        6.65      6.64 o
  -7   6   2       32.09       38.07     10.15 o
  -6   6   2       62.33       43.83     10.03 o
  -5   6   2      187.20      178.51     16.85 o
  -4   6   2      220.25      235.00     10.72 o
  -3   6   2       57.88       47.08      8.08 o
  -2   6   2      642.87      672.80     28.17 o
  -1   6   2      707.75      822.74     33.34 o
   0   6   2      328.47      302.07     22.47 o
   1   6   2      610.52      598.34     32.41 o
   2   6   2      512.04      485.02     17.85 o
   3   6   2      401.67      346.27     19.10 o
   4   6   2      259.15      251.88     17.16 o
   5   6   2      301.38      294.15     18.99 o
   6   6   2      260.79      262.90     41.47 o
   7   6   2       50.24       48.59     12.14 o
   8   6   2        2.43        2.36      6.56 o
   9   6   2       11.80       10.66      8.78 o
  10   6   2        3.35        5.39      8.45 o
  11   6   2        0.78        6.17      7.46 o
  12   6   2        2.19        2.49     10.67 o
  13   6   2        8.57       16.78     12.84 o
 -13   7   2        5.01        3.28      8.50 o
 -12   7   2        5.28       12.65      9.30 o
 -11   7   2        4.51        4.48      7.49 o
 -10   7   2       20.97       17.32      9.10 o
  -9   7   2       76.21       80.11     15.76 o
  -8   7   2      208.14      200.33     21.13 o
  -7   7   2       27.52       27.44     10.01 o
  -6   7   2      121.72      106.00     15.51 o
  -5   7   2        5.02        3.72      5.61 o
  -4   7   2       73.30       78.94     11.07 o
  -3   7   2      194.59      197.34     14.16 o
  -2   7   2      372.96      359.54     23.40 o
  -1   7   2       16.80       28.27     10.36 o
   0   7   2      150.41      169.73     19.05 o
   1   7   2      692.13      674.04     37.28 o
   2   7   2      336.47      280.90     15.60 o
   3   7   2      128.13      126.70     12.54 o
   4   7   2       14.95       11.27      6.49 o
   5   7   2       12.38       12.21      7.35 o
   6   7   2       90.16       80.71     14.30 o
   7   7   2       52.06       48.95     12.14 o
   8   7   2       55.08       84.47     15.69 o
   9   7   2        1.59        4.65      7.68 o
  10   7   2        8.19        9.53     11.29 o
  11   7   2        8.52       14.60     12.94 o
  12   7   2        4.62       13.88     11.60 o
 -12   8   2        5.34        9.76      9.66 o
 -11   8   2        0.97        2.84      8.18 o
 -10   8   2       73.77       65.62     15.63 o
  -9   8   2       81.49       78.49     16.10 o
  -8   8   2       44.18       38.56     11.46 o
  -7   8   2       40.44       56.33     13.18 o
  -6   8   2       31.05       28.91     10.54 o
  -5   8   2      258.64      236.25     19.77 o
  -4   8   2      262.41      220.21     16.63 o
  -3   8   2       54.77       68.74     10.93 o
  -2   8   2       24.75       18.54      9.53 o
   0   8   2        7.69       19.36     10.56 o
   1   8   2      104.52      110.80     20.19 o
   2   8   2      189.18      177.21     14.60 o
   3   8   2        0.69        5.98      5.92 o
   4   8   2      125.16      114.45     15.91 o
   5   8   2        7.57       14.40      8.46 o
   6   8   2        5.15        5.61      7.12 o
   7   8   2       38.71       37.06     11.75 o
   8   8   2       43.95       54.37     20.19 o
   9   8   2       61.33       81.39     24.02 o
  10   8   2        7.16        7.46     10.67 o
  11   8   2        0.35        8.18     14.08 o
 -11   9   2        1.92       -0.33      8.68 o
 -10   9   2        2.74        7.80      8.73 o
  -9   9   2       35.70       43.86     20.61 o
  -8   9   2       33.69       38.20     12.51 o
  -7   9   2       58.84       59.71     13.62 o
  -6   9   2       54.65       60.64     14.13 o
  -5   9   2        7.05        1.51      7.34 o
  -4   9   2       62.83       75.43     13.04 o
  -3   9   2       22.26       33.83      9.79 o
  -2   9   2       60.74       61.62     16.98 o
  -1   9   2       47.30       45.98     15.02 o
   1   9   2       97.89      106.54     13.40 o
   2   9   2       60.66       60.80     10.94 o
   3   9   2       65.66       73.86     12.02 o
   4   9   2       87.75       97.39     22.99 o
   5   9   2      101.70       95.00     16.04 o
   6   9   2       11.43       20.71     12.01 o
   7   9   2        8.15        8.08      9.63 o
   8   9   2        3.83       -0.10     10.04 o
   9   9   2        6.80        0.52     11.08 o
  -9  10   2       10.49       12.45     10.51 o
  -8  10   2        1.89        3.46      8.24 o
  -7  10   2       17.60       19.74      9.80 o
  -6  10   2        8.44       15.15      9.02 o
  -5  10   2        3.96       -0.76      6.10 o
  -4  10   2       27.92       40.85     10.95 o
  -3  10   2       25.58       19.75      8.63 o
  -2  10   2       14.91       24.73      9.04 o
  -1  10   2       10.09        7.15      8.80 o
   1  10   2       32.80       52.92     14.70 o
   2  10   2        1.88        1.24     10.77 o
   3  10   2       95.19      118.71     17.73 o
   4  10   2       28.58       40.28     16.36 o
   5  10   2        6.87       17.29     12.12 o
   6  10   2        0.14        7.77     10.25 o
   7  10   2       19.12       30.65     16.36 o
  -6  11   2        5.89       14.67     10.27 o
  -5  11   2       29.41       29.92     11.47 o
  -4  11   2       24.63       22.70     11.81 o
  -3  11   2        5.85        9.80      7.65 o
  -2  11   2        0.58       16.78     11.60 o
   1  11   2       31.91       28.58     17.29 o
   5  11   2        2.13       18.02     14.19 o
  -7 -11   3        5.83        2.57      7.79 o
  -6 -11   3        5.97        3.62      7.46 o
  -5 -11   3       19.26       34.99     11.72 o
  -4 -11   3        9.05       14.21      8.15 o
  -3 -11   3       14.49       17.60     13.57 o
  -2 -11   3        1.12       -3.11      9.22 o
  -1 -11   3       28.37       26.82     16.36 o
   0 -11   3        7.28       11.60     12.22 o
   1 -11   3       22.66       20.19     14.29 o
   2 -11   3       48.35       52.11     13.57 o
   3 -11   3       43.90       35.55     11.58 o
   4 -11   3        3.51        4.63      7.64 o
  -9 -10   3        2.91        6.25      7.26 o
  -8 -10   3        2.88        4.89      6.98 o
  -7 -10   3        6.93        6.92      7.06 o
  -6 -10   3        3.50        1.55      7.69 o
  -5 -10   3       17.39       16.36      9.40 o
  -4 -10   3       36.29       55.77     12.74 o
  -3 -10   3       32.25       33.97     10.86 o
  -2 -10   3       63.10       72.91     14.71 o
  -1 -10   3      104.72       93.68     16.68 o
   0 -10   3       36.01       36.12      8.62 o
   1 -10   3       88.49      121.76     18.46 o
   2 -10   3        6.49        5.84      7.01 o
   3 -10   3       16.19       11.89      8.34 o
   4 -10   3       35.58       35.73     12.19 o
   5 -10   3       11.21       14.25      9.22 o
   6 -10   3        2.30        5.09      7.39 o
   7 -10   3       15.35       16.51      9.10 o
 -11  -9   3        8.45        9.06      8.13 o
 -10  -9   3       11.53       16.80      9.70 o
  -9  -9   3       36.21       32.75     12.00 o
  -8  -9   3       19.73       32.43     11.20 o
  -7  -9   3       68.76       71.41     15.23 o
  -6  -9   3       19.99       25.67      9.81 o
  -5  -9   3        8.34       12.86      7.98 o
  -4  -9   3       26.09       29.37      9.64 o
  -3  -9   3       75.43       92.48     14.56 o
  -2  -9   3       79.66       84.03     10.09 o
  -1  -9   3        0.57       -0.25      4.24 o
   0  -9   3       45.83       45.72      7.88 o
   1  -9   3      287.55      284.92     22.00 o
   2  -9   3       50.67       49.36     12.10 o
   3  -9   3       65.35       60.01     13.69 o
   4  -9   3       36.97       35.05     11.24 o
   5  -9   3       36.85       42.54     12.42 o
   6  -9   3        7.22        6.62      7.77 o
   7  -9   3        2.44       -2.70      7.01 o
   8  -9   3        2.14       -0.16      6.78 o
   9  -9   3        4.11        8.02      8.78 o
 -12  -8   3        4.68       10.23      8.75 o
 -11  -8   3       20.46       27.23     10.58 o
 -10  -8   3       38.27       42.95     12.54 o
  -9  -8   3       29.51       30.53     10.60 o
  -8  -8   3       32.14       45.45     11.97 o
  -7  -8   3       52.95       38.66     11.43 o
  -6  -8   3       83.62       86.56     16.88 o
  -5  -8   3      160.92      176.52     18.69 o
  -4  -8   3      124.11      133.97     16.17 o
  -3  -8   3       19.49       19.64      9.89 o
  -2  -8   3      100.83       95.63      8.56 o
  -1  -8   3       69.20       68.06      7.39 o
   0  -8   3       39.02       29.66      6.06 o
   1  -8   3       99.51      103.65     11.93 o
   2  -8   3       70.01       78.27     10.98 o
   3  -8   3       50.31       51.91     12.02 o
   4  -8   3       69.26       67.39     13.95 o
   5  -8   3       11.14       10.47      7.38 o
   6  -8   3       27.86       23.37      9.82 o
   7  -8   3       14.14       15.21      8.42 o
   8  -8   3       41.71       47.31     13.17 o
   9  -8   3       30.40       23.97     10.14 o
  10  -8   3        1.94       16.17      9.26 o
 -13  -7   3        3.91        6.39      7.92 o
 -12  -7   3        9.95       17.11      8.81 o
 -11  -7   3       25.30       30.11     10.66 o
 -10  -7   3       83.33      101.91     17.38 o
  -9  -7   3       94.62      104.78     17.21 o
  -8  -7   3       50.24       51.24     12.19 o
  -7  -7   3       40.79       42.95     11.37 o
  -6  -7   3       97.06      120.94     15.83 o
  -5  -7   3       15.57       22.96      7.87 o
  -4  -7   3       51.05       46.22     10.21 o
  -3  -7   3       90.16      104.06     10.92 o
  -2  -7   3      111.14      135.20      9.03 o
  -1  -7   3       61.47       70.30      7.04 o
   0  -7   3      189.35      177.69      9.35 o
   1  -7   3      910.98      890.64     36.92 o
   2  -7   3      114.52      129.96     12.12 o
   3  -7   3      179.97      171.35     13.43 o
   4  -7   3      122.22      112.21     15.85 o
   5  -7   3        0.18        4.77      6.18 o
   6  -7   3        8.64        9.86      7.54 o
   7  -7   3       39.08       41.02     11.64 o
   8  -7   3       45.02       74.20     15.42 o
   9  -7   3       23.50       28.39      9.95 o
  10  -7   3        9.90        4.29      7.85 o
  11  -7   3        8.10       13.83      8.97 o
 -14  -6   3       46.81       40.50     16.47 o
 -13  -6   3       18.41       24.30     10.17 o
 -12  -6   3       14.59       17.67      8.92 o
 -11  -6   3       63.25       59.49     14.24 o
 -10  -6   3       13.94       14.38      8.23 o
  -9  -6   3        5.23       14.06     11.91 o
  -8  -6   3       27.73       23.73      8.57 o
  -7  -6   3       56.83       55.82     11.40 o
  -6  -6   3      191.83      164.75     15.69 o
  -5  -6   3      173.94      166.20     14.18 o
  -4  -6   3      273.47      268.98     14.12 o
  -3  -6   3      254.26      273.54     13.67 o
  -2  -6   3      150.15      120.70      7.91 o
  -1  -6   3      341.58      339.11     11.29 o
   0  -6   3      183.99      170.29     11.91 o
   1  -6   3       97.69      110.02      8.15 o
   2  -6   3      265.18      250.81     10.61 o
   3  -6   3      574.05      626.92     21.21 o
   4  -6   3       36.12       35.00      7.07 o
   5  -6   3      114.54      105.77     11.21 o
   6  -6   3       43.40       53.11     12.15 o
   7  -6   3        6.44        6.24      6.69 o
   8  -6   3       19.43       29.12     10.10 o
   9  -6   3        3.34        0.40      6.19 o
  10  -6   3        9.03       11.09      7.69 o
  11  -6   3        4.30        9.68      8.07 o
  12  -6   3        2.04        5.19      7.96 o
 -15  -5   3        0.78       -0.68      7.29 o
 -14  -5   3        2.96        6.21      7.83 o
 -13  -5   3       13.50       14.97      8.42 o
 -12  -5   3       10.42       13.79      7.94 o
 -11  -5   3       20.95       23.81     16.57 o
 -10  -5   3       76.91       68.78     13.71 o
  -9  -5   3       16.65       15.74      7.76 o
  -8  -5   3      152.95      147.36     16.34 o
  -7  -5   3       83.32       72.41     11.74 o
  -6  -5   3       27.20       33.46      8.23 o
  -5  -5   3      111.96      123.92     13.10 o
  -4  -5   3      108.96      126.56     10.40 o
  -3  -5   3      402.23      405.15     21.80 o
  -2  -5   3      466.17      410.79     12.99 o
  -1  -5   3      371.99      354.88     10.55 o
   0  -5   3      248.79      243.42      8.71 o
   1  -5   3       97.95      100.90      7.11 o
   2  -5   3      297.02      314.95     15.79 o
   3  -5   3      358.02      357.78     13.62 o
   4  -5   3       20.72       15.54      5.08 o
   5  -5   3      106.50      119.72     11.04 o
   6  -5   3      207.19      167.49     12.59 o
   7  -5   3       55.70       57.91     12.06 o
   8  -5   3       43.40       41.12     11.39 o
   9  -5   3        0.51        0.69      6.16 o
  10  -5   3       71.39       74.28     15.08 o
  11  -5   3       11.84       23.80      9.42 o
  12  -5   3       17.19       36.49     11.34 o
  13  -5   3       15.99       28.12     11.50 o
 -16  -4   3       11.42       10.15     12.32 o
 -15  -4   3        4.04        8.10      7.67 o
 -14  -4   3       47.16       52.91     18.38 o
 -13  -4   3       30.31       34.59     10.76 o
 -12  -4   3       29.48       31.96     10.69 o
 -11  -4   3      371.39      389.29     46.70 o
 -10  -4   3       13.81       14.69      7.16 o
  -9  -4   3       22.89       21.83      8.08 o
  -8  -4   3       85.66       86.39     12.74 o
  -7  -4   3      164.44      149.99     13.84 o
  -6  -4   3      454.55      437.29     20.36 o
  -5  -4   3      383.00      344.74     14.39 o
  -4  -4   3     2328.80     2370.47    124.21 o
  -3  -4   3     2788.76     2663.63    129.13 o
  -2  -4   3      603.87      579.22     30.13 o
  -1  -4   3      373.18      433.89     14.08 o
   0  -4   3      556.47      656.71     12.54 o
   1  -4   3      507.56      538.86     13.05 o
   2  -4   3       25.21       20.41      3.57 o
   3  -4   3     1289.17     1160.95     25.22 o
   4  -4   3      175.50      195.88     15.33 o
   5  -4   3      950.50     1002.68     25.38 o
   6  -4   3      298.84      304.06     18.02 o
   7  -4   3      135.26      138.71     11.74 o
   8  -4   3       22.87       25.47      7.02 o
   9  -4   3      103.82       92.35     15.40 o
  10  -4   3       39.07       42.57     11.82 o
  11  -4   3       21.20       28.41      9.92 o
  12  -4   3       11.59       15.62      8.71 o
  13  -4   3       15.52       34.56     11.39 o
 -16  -3   3        0.13        7.77     11.08 o
 -15  -3   3        6.94       13.88     11.39 o
 -14  -3   3        2.03        2.16      8.39 o
 -13  -3   3       23.93       25.15      9.26 o
 -12  -3   3        4.15        5.60      6.59 o
 -11  -3   3      122.45      114.08     15.59 o
 -10  -3   3       59.88       72.98     13.77 o
  -9  -3   3      340.39      292.10     32.41 o
  -8  -3   3      566.22      450.77     39.51 o
  -7  -3   3       54.19       58.15      9.84 o
  -6  -3   3     1023.16     1157.38     77.41 o
  -5  -3   3      144.91      149.57      9.33 o
  -4  -3   3     1551.94     1755.70     79.58 o
  -3  -3   3     2558.77     2908.97    158.34 o
  -2  -3   3     2347.56     2502.36     27.43 o
  -1  -3   3      263.87      325.83      8.85 o
   0  -3   3        6.82        9.28      2.16 o
   1  -3   3     2132.01     2202.30     26.91 o
   2  -3   3       21.21       17.60      3.13 o
   3  -3   3     2825.59     2924.56     27.34 o
   4  -3   3     1062.75     1197.77     17.93 o
   5  -3   3      414.08      401.43     10.65 o
   6  -3   3       22.51       13.80      7.87 o
   7  -3   3        3.40        5.77      4.64 o
   8  -3   3      215.14      198.10     13.47 o
   9  -3   3       29.83       34.67      8.00 o
  10  -3   3       19.65       23.20      7.16 o
  11  -3   3      127.49      131.82     27.96 o
  12  -3   3       14.72       14.79      8.13 o
  13  -3   3       11.73       15.43     12.63 o
  14  -3   3        0.71       14.08     14.39 o
 -16  -2   3        1.64       -0.21     10.67 o
 -15  -2   3        7.17       10.46     12.74 o
 -14  -2   3       55.84       52.09     19.47 o
 -13  -2   3      108.37      119.94     20.24 o
 -12  -2   3       30.18       35.27      9.55 o
 -11  -2   3       76.55      102.47     14.45 o
 -10  -2   3      110.92       82.61     14.76 o
  -9  -2   3       32.24       42.45      6.16 o
  -8  -2   3      149.00      156.21      8.94 o
  -7  -2   3     1811.15     1940.63    138.76 o
  -6  -2   3     2571.56     2818.71    111.43 o
  -5  -2   3     1401.27     1446.89     72.38 o
  -4  -2   3     1530.57     1460.03     22.73 o
  -3  -2   3     1007.27     1090.21     18.85 o
  -2  -2   3     5286.62     5827.75    220.42 o
  -1  -2   3      913.18     1063.31     19.99 o
   0  -2   3      818.79      837.22     20.19 o
   1  -2   3     1670.88     1681.61     18.90 o
   2  -2   3     1218.35     1155.01     34.12 o
   3  -2   3      668.93      801.13     14.08 o
   4  -2   3      434.69      423.83     11.00 o
   5  -2   3     4436.86     4734.90    172.52 o
   6  -2   3      341.66      354.47     11.34 o
   7  -2   3      317.24      258.07     13.79 o
   8  -2   3      649.53      578.67     83.36 o
   9  -2   3       70.66       90.29     11.21 o
  10  -2   3       47.21       52.86      9.73 o
  11  -2   3        9.20        9.43      5.77 o
  12  -2   3       11.34       25.99     13.88 o
  13  -2   3        5.53        6.01     10.46 o
  14  -2   3        6.27       30.76     16.15 o
 -16  -1   3       17.13       23.61     16.98 o
 -15  -1   3       22.92        9.94     12.53 o
 -14  -1   3        4.21        2.80      9.63 o
 -13  -1   3       71.94       70.73     20.50 o
 -12  -1   3       14.30       11.90      6.93 o
 -11  -1   3       13.92       14.43      5.34 o
 -10  -1   3      114.29      102.88     15.90 o
  -9  -1   3      736.55      777.95     32.41 o
  -8  -1   3       62.09       60.22      6.89 o
  -7  -1   3      741.17      712.00     39.87 o
  -6  -1   3      138.57      136.06      7.15 o
  -5  -1   3      378.06      390.28     19.62 o
  -4  -1   3     7315.47     7821.00    298.55 o
  -3  -1   3      680.78      660.53     18.02 o
  -2  -1   3     9630.35    10983.56    281.77 o
  -1  -1   3     3802.04     4064.91     57.32 o
   0  -1   3      628.70      827.78     23.25 o
   1  -1   3     9338.82    11117.57    183.24 o
   2  -1   3     2018.28     2269.99     30.34 o
   3  -1   3     1116.71      932.20     51.31 o
   4  -1   3     1067.86     1186.72     66.64 o
   5  -1   3     1665.16     1708.65     82.79 o
   6  -1   3      617.10      634.74     54.42 o
   7  -1   3      210.08      181.24      9.16 o
   8  -1   3       25.04       38.30      9.27 o
   9  -1   3      109.58      113.33     11.64 o
  10  -1   3       67.87       73.85     10.36 o
  11  -1   3        2.57       14.45      7.76 o
  12  -1   3       16.76       31.80     10.29 o
  13  -1   3        6.70       10.67     12.53 o
  14  -1   3        9.67       15.84     13.57 o
 -17   0   3        0.30       -4.35     11.18 o
 -16   0   3       37.81       57.47     21.33 o
 -15   0   3       16.00       14.29     13.46 o
 -14   0   3       76.05       62.03     20.19 o
 -13   0   3       33.38       37.80     17.40 o
 -12   0   3      243.95      260.03     18.93 o
 -11   0   3      201.66      235.57     21.54 o
 -10   0   3       74.83       88.30      9.27 o
  -9   0   3      347.70      358.46     20.56 o
  -8   0   3      516.63      515.98     22.42 o
  -7   0   3        0.66        0.80      2.57 o
  -6   0   3      337.58      344.23     29.41 o
  -5   0   3     4170.58     4144.46    227.15 o
  -4   0   3     6083.86     7339.26    324.70 o
  -3   0   3       76.47       74.63      4.61 o
  -2   0   3      169.38      208.69      6.29 o
  -1   0   3       51.00      118.98      4.45 o
   0   0   3     5248.81     6341.04    154.35 o
   1   0   3      186.79      249.06      7.39 o
   2   0   3      235.47      240.08      8.21 o
   3   0   3     3179.78     2698.82     44.84 o
   4   0   3      778.04     1069.64     50.74 o
   5   0   3      389.77      340.25     20.30 o
   6   0   3      111.08      120.90      9.21 o
   7   0   3      331.14      321.03     17.29 o
   8   0   3       34.69       26.08      6.29 o
   9   0   3       19.31       30.35      6.95 o
  10   0   3       12.29       11.59      7.60 o
  11   0   3       15.99       10.21      7.53 o
  12   0   3        0.39        7.89      7.53 o
  13   0   3        0.91        0.63      6.87 o
  14   0   3        3.61        8.03      7.72 o
 -16   1   3       17.32       19.26     15.33 o
 -15   1   3       23.25       33.14     17.29 o
 -14   1   3        4.23        2.06      8.80 o
 -13   1   3       74.02       72.39     13.89 o
 -12   1   3       15.70       10.64      7.15 o
 -11   1   3       12.80        9.32      6.30 o
 -10   1   3      112.79      105.87     21.49 o
  -9   1   3      735.51      781.11     69.80 o
  -8   1   3       57.52       58.70     12.22 o
  -7   1   3      753.37      739.16     48.46 o
  -6   1   3      142.91      142.24      7.66 o
  -5   1   3      392.79      387.28     48.88 o
  -4   1   3     7293.76     7572.23    450.98 o
  -3   1   3      696.12      674.22     10.95 o
  -2   1   3     9638.40    10616.64    368.09 o
  -1   1   3     3815.87     4003.58    121.68 o
   0   1   3      605.39      787.11     34.28 o
   1   1   3     9387.87    10529.56    659.64 o
   2   1   3     2069.39     2193.84     85.07 o
   3   1   3     1096.65      870.72     37.90 o
   4   1   3     1059.29     1125.55     91.70 o
   5   1   3     1658.10     1655.94     95.01 o
   6   1   3      610.11      606.86     23.10 o
   7   1   3      209.25      171.61     14.39 o
   8   1   3       23.70       24.60      8.31 o
   9   1   3      108.02      116.63     15.27 o
  10   1   3       66.44       70.51     13.25 o
  11   1   3        2.32       -0.14      6.04 o
  12   1   3       17.10       19.35      9.70 o
  13   1   3        6.64        4.75      8.08 o
  14   1   3        9.40       22.58     10.31 o
 -16   2   3        1.61       -0.83     10.98 o
 -15   2   3        7.37       12.07      8.67 o
 -14   2   3       54.15       64.12     14.26 o
 -13   2   3      107.22      116.82     16.87 o
 -12   2   3       32.70       38.73     10.79 o
 -11   2   3       73.92       85.72     13.53 o
 -10   2   3      111.11       86.87     12.74 o
  -9   2   3       33.16       48.23      7.71 o
  -8   2   3      146.64      144.41      9.14 o
  -7   2   3     1823.98     1879.81    117.95 o
  -6   2   3     2544.50     2732.38    189.82 o
  -5   2   3     1364.43     1393.40     57.99 o
  -4   2   3     1564.87     1461.08     60.58 o
  -3   2   3      990.59     1041.36     20.58 o
  -2   2   3     5324.59     5757.43    120.90 o
  -1   2   3      930.56     1069.22     45.36 o
   0   2   3      825.56      807.68     46.19 o
   1   2   3     1667.76     1567.63     97.86 o
   2   2   3     1231.09     1099.54     56.75 o
   3   2   3      655.89      766.61     19.90 o
   4   2   3      444.28      420.89     18.85 o
   5   2   3     4406.30     4431.95    365.24 o
   6   2   3      329.96      355.41     28.74 o
   7   2   3      325.40      274.39     17.67 o
   8   2   3      647.89      617.08     27.16 o
   9   2   3       72.83       93.07     14.39 o
  10   2   3       46.70       38.26     10.90 o
  11   2   3        9.34       13.98      8.49 o
  12   2   3       11.62       17.40      9.19 o
  13   2   3        5.56       10.68      8.48 o
  14   2   3        6.18       13.77      9.61 o
 -16   3   3        0.10        0.07      7.83 o
 -15   3   3        7.02       20.97     10.35 o
 -14   3   3        1.74        5.52      7.72 o
 -13   3   3       24.83       23.64      9.85 o
 -12   3   3        3.96        9.85      7.83 o
 -11   3   3      121.26      112.56     15.80 o
 -10   3   3       60.92       59.49     12.09 o
  -9   3   3      328.28      300.19     50.43 o
  -8   3   3      569.73      429.77     38.47 o
  -7   3   3       55.07       57.84      5.94 o
  -6   3   3     1024.79     1218.90     99.21 o
  -5   3   3      142.24      142.26      8.87 o
  -4   3   3     1525.71     1631.69     57.68 o
  -3   3   3     2566.74     2854.13     79.01 o
  -2   3   3     2355.57     2492.65    100.09 o
  -1   3   3      266.71      329.00     11.94 o
   0   3   3        6.42        8.49      4.87 o
   1   3   3     2142.86     2159.47     40.65 o
   2   3   3       21.23       14.73      4.33 o
   3   3   3     2823.16     2755.25     96.46 o
   4   3   3     1058.97     1126.25     99.62 o
   5   3   3      399.78      348.19     22.06 o
   6   3   3       23.42       16.63      6.47 o
   7   3   3        3.48        1.55      5.42 o
   8   3   3      215.96      175.34     17.21 o
   9   3   3       32.45       28.24      9.83 o
  10   3   3       22.00       29.79     14.76 o
  11   3   3      126.59      128.42     20.56 o
  12   3   3       15.10        8.67      8.01 o
  13   3   3       11.74        4.33      7.80 o
  14   3   3        0.72        8.28     12.01 o
 -16   4   3       11.38       18.23     11.02 o
 -15   4   3        4.36        4.75      8.77 o
 -14   4   3       47.68       51.78     13.67 o
 -13   4   3       31.72       32.59     10.61 o
 -12   4   3       30.92       34.17     11.39 o
 -11   4   3      372.02      381.59     24.60 o
 -10   4   3       14.24       14.90      7.76 o
  -9   4   3       23.41       18.23      7.96 o
  -8   4   3       86.09       87.55     12.87 o
  -7   4   3      165.12      140.58     14.35 o
  -6   4   3      437.64      367.85     19.42 o
  -5   4   3      368.17      322.50     13.67 o
  -4   4   3     2299.80     2184.46     35.11 o
  -3   4   3     2792.22     2744.46     57.52 o
  -2   4   3      615.63      614.95     16.35 o
  -1   4   3      359.10      419.81     19.78 o
   0   4   3      546.64      632.31     26.61 o
   1   4   3      507.47      501.86     17.03 o
   2   4   3       27.51       21.84      5.48 o
   3   4   3     1271.97     1090.72     73.32 o
   4   4   3      183.61      191.82     21.28 o
   5   4   3      952.10      959.45     65.50 o
   6   4   3      299.51      320.36     18.94 o
   7   4   3      140.76      127.44     14.93 o
   8   4   3       23.97       20.41      8.93 o
   9   4   3      101.63       96.72     15.27 o
  10   4   3       38.85       31.02     10.82 o
  11   4   3       21.36       25.73      9.84 o
  12   4   3       11.22        8.49     10.77 o
  13   4   3       15.77       28.06     15.22 o
 -15   5   3        0.84        5.12      8.33 o
 -14   5   3        3.12        4.76      8.48 o
 -13   5   3       13.92       14.87      8.95 o
 -12   5   3       10.18       18.84     10.02 o
 -11   5   3       20.66       34.42     11.25 o
 -10   5   3       78.81       84.03     15.12 o
  -9   5   3       17.34       17.95      7.91 o
  -8   5   3      154.02      158.82     16.90 o
  -7   5   3       81.65       66.40     13.26 o
  -6   5   3       25.37       27.35      8.49 o
  -5   5   3      105.97      102.98      8.37 o
  -4   5   3      112.42      130.52     10.56 o
  -3   5   3      403.36      392.89     12.53 o
  -2   5   3      469.77      403.98     15.22 o
  -1   5   3      375.66      347.32     20.19 o
   0   5   3      244.67      234.03     18.54 o
   1   5   3       97.21       97.22      9.06 o
   2   5   3      301.98      326.48     13.33 o
   3   5   3      360.62      326.14     17.09 o
   4   5   3       20.25       10.56      5.75 o
   5   5   3      105.07      113.74     13.14 o
   6   5   3      201.81      178.27     21.02 o
   7   5   3       53.49       45.53     11.01 o
   8   5   3       44.65       43.61     11.42 o
   9   5   3        0.41        3.51      6.99 o
  10   5   3       71.44       89.77     15.88 o
  11   5   3       11.50       16.78     12.63 o
  12   5   3       17.32       30.76     16.26 o
  13   5   3       15.86       17.60     13.15 o
 -14   6   3       46.96       58.74     15.13 o
 -13   6   3       17.75       23.87     10.30 o
 -12   6   3       14.29        9.46      8.93 o
 -11   6   3       63.30       56.88     13.46 o
 -10   6   3       13.42        6.15      7.60 o
  -9   6   3        5.38        3.20      6.91 o
  -8   6   3       28.08       19.18      8.45 o
  -7   6   3       56.17       43.72     10.43 o
  -6   6   3      188.89      159.65     16.62 o
  -5   6   3      171.98      140.98     15.60 o
  -4   6   3      281.16      275.24     13.76 o
  -3   6   3      267.24      294.75     11.24 o
  -2   6   3      150.70      133.79     13.57 o
  -1   6   3      335.96      342.56     22.37 o
   0   6   3      189.78      173.66     17.50 o
   1   6   3       97.15      116.50     10.91 o
   2   6   3      258.48      236.79     31.89 o
   3   6   3      579.61      642.46     83.72 o
   4   6   3       38.04       32.74      8.71 o
   5   6   3      115.98      110.15     13.99 o
   6   6   3       41.64       40.86     10.30 o
   7   6   3        6.07        7.74      7.07 o
   8   6   3       19.40       21.41      9.18 o
   9   6   3        3.35       15.43     10.98 o
  10   6   3        9.10       16.15     12.32 o
  11   6   3        4.39       10.04     12.12 o
  12   6   3        2.11       -0.83      9.53 o
 -13   7   3        3.93        7.52      9.30 o
 -12   7   3       10.31       14.01     10.04 o
 -11   7   3       26.09       25.71     11.17 o
 -10   7   3       80.93       84.67     16.58 o
  -9   7   3       92.96       81.39     15.22 o
  -8   7   3       50.15       57.92     13.00 o
  -7   7   3       42.58       57.77     12.81 o
  -6   7   3       99.17       98.58     15.19 o
  -5   7   3       16.94       21.66      8.26 o
  -4   7   3       52.10       30.29      7.84 o
  -3   7   3       92.85      104.64     11.01 o
  -1   7   3       61.02       79.63     14.60 o
   0   7   3      190.88      172.52     19.47 o
   1   7   3      904.50      892.64     25.21 o
   2   7   3      119.75      131.34     12.44 o
   3   7   3      183.22      181.63     15.28 o
   4   7   3      121.06      130.53     15.19 o
   5   7   3        0.23        4.04      6.51 o
   6   7   3        7.89       18.40      8.40 o
   7   7   3       38.56       25.27     14.39 o
   8   7   3       45.14       70.11     21.02 o
   9   7   3       23.45        3.73      9.94 o
  10   7   3       10.18        5.18     11.08 o
  11   7   3        7.72       -8.28      8.28 o
 -12   8   3        4.41       -0.39      7.74 o
 -11   8   3       19.28       10.03      8.41 o
 -10   8   3       38.71       59.18     14.61 o
  -9   8   3       30.11       40.85     12.08 o
  -8   8   3       32.64       35.67     12.00 o
  -7   8   3       54.38       44.33     12.58 o
  -6   8   3       81.81       81.50     15.09 o
  -5   8   3      158.24      186.07     17.38 o
  -4   8   3      119.83      117.90     13.93 o
  -3   8   3       18.71       13.63      6.68 o
   0   8   3       39.37       32.62     13.05 o
   1   8   3       99.76      121.81     12.81 o
   2   8   3       69.60       72.85     10.72 o
   3   8   3       49.10       49.65     13.72 o
   4   8   3       69.37       78.77     15.33 o
   5   8   3       10.68       16.57     11.49 o
   6   8   3       29.01       17.50     11.08 o
   7   8   3       14.16       15.12     11.29 o
   8   8   3       41.83       50.95     19.57 o
   9   8   3       30.25       27.65     15.12 o
  10   8   3        1.90       -2.69     10.25 o
 -11   9   3        8.06        3.45      8.87 o
 -10   9   3       11.53       15.96      9.92 o
  -9   9   3       36.05       47.12     13.73 o
  -8   9   3       20.80       30.32     11.40 o
  -7   9   3       68.88       66.19     14.87 o
  -6   9   3       19.89       17.25      9.32 o
  -5   9   3        8.00        6.12      6.85 o
  -4   9   3       27.52       28.94      8.87 o
  -3   9   3       78.34       77.95     12.25 o
  -2   9   3       78.72       96.62     20.61 o
   1   9   3      286.97      305.49     17.73 o
   2   9   3       51.96       56.43     12.45 o
   3   9   3       66.18       82.43     21.54 o
   4   9   3       35.89       54.57     17.71 o
   5   9   3       36.13       50.33     17.81 o
   6   9   3        7.47       15.74     11.60 o
   7   9   3        2.43        6.83     10.56 o
   8   9   3        2.03       11.08     12.63 o
   9   9   3        4.09        2.69     10.98 o
  -9  10   3        2.90        7.80      8.24 o
  -8  10   3        2.76       11.53      8.77 o
  -7  10   3        6.97        8.30      8.36 o
  -6  10   3        3.34        1.05      8.65 o
  -5  10   3       16.60       16.34      9.05 o
  -4  10   3       37.10       52.64     12.02 o
  -3  10   3       32.25       36.83     10.29 o
  -2  10   3       62.75       72.05     12.32 o
  -1  10   3      103.74       94.65     21.23 o
   3  10   3       15.64       21.64     12.53 o
   4  10   3       35.42       51.57     17.50 o
   5  10   3       10.98       18.95     13.36 o
   6  10   3        2.43        1.66     11.08 o
   7  10   3       15.65       35.93     18.54 o
  -7  11   3        5.83        4.78      9.80 o
  -6  11   3        5.71        1.71      9.43 o
  -5  11   3       19.57       39.38     12.74 o
  -4  11   3        9.58       13.88      9.08 o
  -3  11   3       14.21       10.76      7.96 o
  -2  11   3        1.13        7.97     11.81 o
  -6 -11   4        1.53        3.43      6.94 o
  -5 -11   4        7.52       15.56      8.56 o
  -1 -11   4       46.37       52.19     20.81 o
   0 -11   4        6.12       16.15     13.57 o
   1 -11   4       30.58       50.58     14.03 o
   2 -11   4       16.53       27.28     10.95 o
   3 -11   4        3.36       11.25      8.28 o
  -9 -10   4       19.17       18.00      9.06 o
  -8 -10   4        0.95        1.76      7.49 o
  -7 -10   4       17.25       24.96     10.28 o
  -6 -10   4       16.29       18.92      9.37 o
  -5 -10   4        0.92        5.98      7.72 o
  -4 -10   4       22.20       33.40     10.68 o
  -3 -10   4       68.31       95.92     15.63 o
  -2 -10   4       62.63       74.21     23.35 o
  -1 -10   4       59.79       60.16     14.35 o
   0 -10   4       49.48       55.07     13.61 o
   1 -10   4       41.74       38.23     11.30 o
   2 -10   4        1.27        2.07      7.43 o
   3 -10   4       12.17       15.09      9.39 o
   4 -10   4       18.00       15.25      9.23 o
   5 -10   4       16.59       10.62      8.33 o
   6 -10   4        4.89        6.47      7.91 o
 -11  -9   4       30.99       26.50     10.67 o
 -10  -9   4       12.90        9.22      8.68 o
  -9  -9   4       26.28       36.31     12.11 o
  -8  -9   4       25.39       42.82     12.04 o
  -7  -9   4        5.44       17.20      8.88 o
  -6  -9   4       12.07        8.37      7.50 o
  -5  -9   4        4.62        7.57      7.21 o
  -4  -9   4       55.25       50.70     11.86 o
  -3  -9   4       47.30       49.15      9.39 o
  -2  -9   4      104.07      107.36     11.13 o
  -1  -9   4       24.93       21.96      5.99 o
   0  -9   4       90.65       97.51     12.78 o
   1  -9   4      239.40      241.69     37.95 o
   2  -9   4        3.62        2.18      7.17 o
   3  -9   4       19.04       31.43     10.24 o
   4  -9   4       32.08       32.92     10.95 o
   5  -9   4       22.62       23.08      9.14 o
   6  -9   4        2.17       -2.24      7.00 o
   7  -9   4        1.15       -0.15      7.55 o
   8  -9   4        2.18        0.33      7.60 o
 -13  -8   4       15.50       14.46      9.21 o
 -12  -8   4       15.16       15.71      9.70 o
 -11  -8   4       48.76       49.81     13.39 o
 -10  -8   4        8.77       15.07      8.82 o
  -9  -8   4       13.87       21.09      9.53 o
  -8  -8   4       42.24       36.94     11.28 o
  -7  -8   4      119.77      120.71     17.33 o
  -6  -8   4      164.85      159.55     18.49 o
  -5  -8   4      115.62      103.60     15.21 o
  -4  -8   4        5.82       10.68      5.66 o
  -3  -8   4        7.77        0.75      4.07 o
  -2  -8   4       66.35       66.62      8.31 o
  -1  -8   4       90.44       96.55      8.56 o
   0  -8   4       55.76       64.79      8.65 o
   1  -8   4      228.41      237.72     15.91 o
   2  -8   4       84.52       87.67     11.73 o
   3  -8   4        3.05        1.50      6.41 o
   4  -8   4        7.63       12.38      7.89 o
   5  -8   4        5.17        7.92      6.88 o
   6  -8   4       22.47       21.01      9.39 o
   7  -8   4        1.67        4.72      6.87 o
   8  -8   4       14.22       19.16     10.36 o
   9  -8   4        5.50       11.03      8.89 o
 -14  -7   4        4.87        7.91      7.62 o
 -13  -7   4       15.27       18.16      9.15 o
 -12  -7   4       11.34       12.48      8.82 o
 -11  -7   4       16.97       17.03      8.63 o
 -10  -7   4       70.87       91.89     16.47 o
  -9  -7   4       56.25       70.05     13.73 o
  -8  -7   4       23.13       31.53      9.70 o
  -7  -7   4       71.44       67.13     13.07 o
  -6  -7   4        6.15        6.87      6.06 o
  -5  -7   4      118.61      105.00     11.82 o
  -4  -7   4       64.54       67.62      9.64 o
  -3  -7   4      119.64      114.07     13.10 o
  -2  -7   4       25.65       28.54      5.93 o
  -1  -7   4       20.74       18.15      4.36 o
   0  -7   4      116.74      127.52      8.57 o
   1  -7   4      397.03      343.12     17.12 o
   2  -7   4       16.50       12.81      5.95 o
   3  -7   4      148.05      147.56     13.54 o
   4  -7   4      185.30      188.11     14.64 o
   5  -7   4        5.89        4.16      5.97 o
   6  -7   4       21.89       24.22      9.13 o
   7  -7   4        1.89        1.43      5.89 o
   8  -7   4       55.89       65.37     14.25 o
   9  -7   4       16.64       17.86      9.18 o
  10  -7   4        8.43        8.19      8.06 o
  11  -7   4        7.68       11.45      9.70 o
 -15  -6   4       20.75       23.27     10.77 o
 -14  -6   4       22.18       24.23     10.43 o
 -13  -6   4       17.15       22.15      9.69 o
 -12  -6   4        2.85        8.87      7.53 o
 -11  -6   4       72.83       72.96     14.75 o
 -10  -6   4       33.50       30.43     10.24 o
  -9  -6   4       16.76       12.84      7.35 o
  -8  -6   4        7.12        4.13      5.81 o
  -7  -6   4       32.11       23.60      7.92 o
  -6  -6   4       68.31       68.80     11.67 o
  -5  -6   4      139.64      114.44     11.27 o
  -4  -6   4      112.41       92.43      9.96 o
  -3  -6   4      397.48      391.45     16.23 o
  -2  -6   4      193.88      198.86     10.18 o
  -1  -6   4      283.54      244.07     14.19 o
   0  -6   4       99.57       97.99      7.31 o
   1  -6   4       59.82       60.72      6.78 o
   2  -6   4      268.03      245.74     14.00 o
   3  -6   4      314.61      275.03     24.80 o
   4  -6   4       47.79       43.60      7.91 o
   5  -6   4       62.23       86.10     10.85 o
   6  -6   4       46.60       48.76     13.10 o
   7  -6   4        9.01        8.94      7.06 o
   8  -6   4        6.26        6.13      7.00 o
   9  -6   4        7.13        5.81      6.22 o
  10  -6   4        8.35        3.83      6.71 o
  11  -6   4        2.58       10.67      8.13 o
 -15  -5   4        4.72       11.24      8.24 o
 -14  -5   4       13.60       13.38      8.52 o
 -13  -5   4        2.56        3.01      6.65 o
 -12  -5   4       14.09       34.69     10.91 o
 -11  -5   4       54.90       73.05     16.88 o
 -10  -5   4        2.55        2.68      6.04 o
  -9  -5   4       42.32       46.87     11.06 o
  -8  -5   4       85.41       92.77     16.36 o
  -7  -5   4       75.93       72.18     11.79 o
  -6  -5   4       96.72       80.51      9.57 o
  -5  -5   4      534.96      550.84     19.21 o
  -4  -5   4     1268.04     1397.74     47.43 o
  -3  -5   4       59.41       55.64      7.24 o
  -2  -5   4        5.79        2.56      5.54 o
  -1  -5   4      123.83      139.00      8.21 o
   0  -5   4      703.21      648.58     14.11 o
   1  -5   4      671.01      697.82     17.50 o
   2  -5   4      509.61      512.69     14.43 o
   3  -5   4      149.03      160.95     11.38 o
   4  -5   4       14.67       25.46      6.26 o
   5  -5   4       72.82       65.17      9.29 o
   6  -5   4      229.39      256.12     15.31 o
   7  -5   4      141.63      143.22     13.51 o
   8  -5   4       80.08       73.68     14.41 o
   9  -5   4       77.22       89.43     16.18 o
  10  -5   4       31.06       46.02     12.81 o
  11  -5   4        1.60        6.63      7.23 o
  12  -5   4        7.73        7.52      7.72 o
 -16  -4   4        9.28       14.94      8.24 o
 -15  -4   4        1.27        3.16      6.96 o
 -14  -4   4       35.88       34.58     11.44 o
 -13  -4   4        2.54        4.81      6.98 o
 -12  -4   4       40.92       39.43     11.35 o
 -11  -4   4      128.98      130.48     17.28 o
 -10  -4   4       31.39       25.36      8.64 o
  -9  -4   4       84.68       74.33     12.60 o
  -8  -4   4      202.89      186.84     15.34 o
  -7  -4   4       83.77       84.03     11.80 o
  -6  -4   4      391.39      363.90     29.67 o
  -5  -4   4      108.01      112.64      9.63 o
  -4  -4   4     1685.62     1710.15     52.97 o
  -3  -4   4     1165.40     1254.41     77.10 o
  -2  -4   4      156.37      161.28      7.71 o
  -1  -4   4      692.89      904.73     19.99 o
   0  -4   4      290.48      321.13     11.34 o
   1  -4   4      137.89      152.21      8.13 o
   2  -4   4      807.48      849.48     29.36 o
   3  -4   4       98.00      110.61      7.18 o
   4  -4   4       42.96       46.66      7.68 o
   5  -4   4      473.28      425.27     20.14 o
   6  -4   4      399.99      365.15     17.14 o
   7  -4   4       84.90       89.22     11.01 o
   8  -4   4      147.48      166.08     14.44 o
   9  -4   4       26.37       27.82     10.51 o
  10  -4   4        8.32       13.48      8.20 o
  11  -4   4        1.07        4.07      7.22 o
  12  -4   4        3.65        6.78      7.56 o
  13  -4   4       16.97       30.76     17.40 o
 -16  -3   4        0.32       -2.90      9.53 o
 -15  -3   4        2.35        6.12      7.07 o
 -14  -3   4       33.48       31.64     10.80 o
 -13  -3   4        0.43        1.00      6.46 o
 -12  -3   4       13.81       18.24      8.67 o
 -11  -3   4      181.52      175.63     17.21 o
 -10  -3   4      255.94      258.13     18.74 o
  -9  -3   4      390.42      366.46     25.32 o
  -8  -3   4      248.54      237.77     23.04 o
  -7  -3   4      300.58      256.44     15.79 o
  -6  -3   4     1211.66     1202.56     63.89 o
  -5  -3   4      486.50      527.56     28.22 o
  -4  -3   4      221.45      182.33      9.28 o
  -3  -3   4     1879.59     1793.71     88.64 o
  -2  -3   4      503.53      476.20     11.25 o
  -1  -3   4      626.32      725.15     13.10 o
   0  -3   4     1514.36     1579.08     24.47 o
   1  -3   4     1672.49     2155.11     25.59 o
   2  -3   4      334.32      362.18     10.79 o
   3  -3   4      151.07      166.82      7.76 o
   4  -3   4      650.31      653.99     15.58 o
   5  -3   4      549.35      574.96     29.10 o
   6  -3   4       38.03       39.02      7.62 o
   7  -3   4       17.64       14.05      5.66 o
   8  -3   4      247.56      272.62     15.84 o
   9  -3   4       17.67       11.77      5.95 o
  10  -3   4       82.99      108.62     13.01 o
  11  -3   4       45.11       63.41     13.98 o
  12  -3   4        7.73       26.44      9.74 o
  13  -3   4        2.15        5.49     11.49 o
 -17  -2   4        2.60        6.73     15.64 o
 -16  -2   4        3.28        7.87     13.26 o
 -15  -2   4       21.28       19.88     12.94 o
 -14  -2   4       14.41       22.68      9.47 o
 -13  -2   4      275.98      292.41     33.40 o
 -12  -2   4       29.16       31.34     10.30 o
 -11  -2   4      298.00      281.58     19.79 o
 -10  -2   4      117.26      120.49     20.19 o
  -9  -2   4       58.45       60.61     10.58 o
  -8  -2   4      569.80      572.32     59.96 o
  -7  -2   4      273.81      268.12     28.17 o
  -6  -2   4      769.76      771.65     35.11 o
  -5  -2   4     3300.42     3221.91     67.05 o
  -4  -2   4      270.24      239.12     15.74 o
  -3  -2   4      983.76      930.61     29.41 o
  -2  -2   4      206.45      182.93      6.84 o
  -1  -2   4     1299.37     1463.79     15.35 o
   0  -2   4      629.41      628.99     14.30 o
   1  -2   4     1703.98     1427.41     21.64 o
   2  -2   4      285.41      255.98      9.77 o
   3  -2   4      211.97      224.92      8.61 o
   4  -2   4      458.90      455.45     25.58 o
   5  -2   4       82.08       93.81      7.11 o
   6  -2   4      440.67      403.01     23.14 o
   7  -2   4       57.53       82.42     12.94 o
   8  -2   4      215.70      207.21     13.85 o
   9  -2   4       28.53       30.32      7.45 o
  10  -2   4        2.16        1.73      4.86 o
  11  -2   4        0.93        3.28      5.35 o
  12  -2   4       27.23       30.76     15.22 o
  13  -2   4       13.08       23.71     13.98 o
 -17  -1   4        3.23        7.35     14.19 o
 -16  -1   4        3.91       -1.55     10.25 o
 -15  -1   4        3.65       11.08     12.32 o
 -14  -1   4        6.31       -0.21      8.70 o
 -13  -1   4       45.90       60.12     12.18 o
 -12  -1   4       87.00       85.57     13.83 o
 -11  -1   4      109.95       98.51     15.74 o
 -10  -1   4      140.84      176.53     28.06 o
  -9  -1   4      372.51      360.32     32.10 o
  -8  -1   4      107.07      112.53      8.15 o
  -7  -1   4      107.72      116.02      7.41 o
  -6  -1   4      474.79      487.23     26.92 o
  -5  -1   4      146.33      151.48      7.87 o
  -4  -1   4      351.93      321.45     18.54 o
  -3  -1   4     3975.00     4218.19    101.07 o
  -2  -1   4      587.64      631.83     29.05 o
  -1  -1   4     2030.34     2105.69     23.35 o
   0  -1   4      642.35      878.11     20.04 o
   1  -1   4     2874.45     2978.12     47.07 o
   2  -1   4     4680.10     5085.95     79.17 o
   3  -1   4     2615.05     2881.55     62.13 o
   4  -1   4     1141.34     1235.13     48.05 o
   5  -1   4       94.02       87.15      6.93 o
   6  -1   4      174.40      168.74      8.89 o
   7  -1   4       38.27       41.66      6.04 o
   8  -1   4       15.00        9.95      5.15 o
   9  -1   4      168.18      177.39     14.27 o
  10  -1   4        1.66        2.59      5.98 o
  11  -1   4       12.09       21.96      9.17 o
  12  -1   4        3.30       14.74      8.49 o
  13  -1   4        7.59       13.87      8.45 o
  14  -1   4        4.72       16.67     13.88 o
 -17   0   4        4.47        2.28     13.05 o
 -16   0   4       31.24       45.56     20.71 o
 -15   0   4       45.53       30.96     16.26 o
 -14   0   4       17.50       10.36     12.12 o
 -13   0   4        7.59        4.04     10.98 o
 -12   0   4        0.07       -1.40      3.65 o
 -11   0   4       27.29       30.65      6.74 o
 -10   0   4      229.51      225.06     29.25 o
  -9   0   4       39.59       58.09      9.32 o
  -8   0   4       11.80       22.61      4.77 o
  -7   0   4      218.60      216.18     15.33 o
  -6   0   4        4.12        2.76      2.02 o
  -5   0   4     1046.82     1273.51     27.91 o
  -4   0   4     1451.29     1217.62     18.31 o
  -3   0   4     8720.63     9717.99     80.77 o
  -2   0   4       47.07       53.03      4.17 o
  -1   0   4    23710.23    27838.23    632.36 o
   0   0   4     1137.38     1227.01     50.95 o
   1   0   4     4671.80     4524.11    103.04 o
   2   0   4     2386.29     2842.32     50.17 o
   3   0   4      309.85      240.38      9.83 o
   4   0   4       15.42        9.94      3.73 o
   5   0   4      686.73      645.84     17.95 o
   6   0   4       53.02       46.70      7.30 o
   7   0   4      166.16      175.38     12.27 o
   8   0   4        7.44        5.58      4.57 o
   9   0   4        1.43        1.60      5.94 o
  10   0   4       29.89       30.77     11.91 o
  11   0   4        0.19        1.26      6.39 o
  12   0   4        0.29        3.19      6.82 o
  13   0   4        0.97        1.34      7.81 o
  14   0   4        0.01        5.70      7.76 o
 -17   1   4        3.16        6.94     13.77 o
 -16   1   4        3.78        3.31     11.60 o
 -15   1   4        3.65       12.43     13.26 o
 -14   1   4        5.76        5.59     10.98 o
 -13   1   4       48.04       54.22     12.24 o
 -12   1   4       90.05       76.48     13.62 o
 -11   1   4      106.10       93.60     20.56 o
 -10   1   4      136.51      152.75     19.26 o
  -9   1   4      377.99      349.13     46.91 o
  -8   1   4      101.76      100.12     16.88 o
  -7   1   4      111.23      117.34      8.18 o
  -6   1   4      483.07      487.37     25.42 o
  -5   1   4      153.71      166.28      9.37 o
  -4   1   4      349.88      317.03      8.99 o
  -3   1   4     3970.12     4257.37     38.76 o
  -2   1   4      593.55      658.37     38.37 o
  -1   1   4     2060.73     2094.79    103.66 o
   0   1   4      659.39      859.53     49.86 o
   1   1   4     2878.04     2871.58     69.02 o
   2   1   4     4728.62     4982.79    145.13 o
   3   1   4     2597.87     2819.28     42.30 o
   4   1   4     1152.40     1213.32     60.11 o
   5   1   4       89.36       78.64      8.01 o
   6   1   4      170.10      166.29     32.26 o
   7   1   4       40.38       43.36      9.88 o
   8   1   4       15.54       13.66      7.28 o
   9   1   4      167.70      143.91     16.82 o
  10   1   4        1.76        0.51      6.62 o
  11   1   4       11.79       14.79      8.43 o
  12   1   4        3.19       -3.47      7.25 o
  13   1   4        7.47        7.32      8.43 o
  14   1   4        4.56        5.80     11.49 o
 -17   2   4        2.50       10.25     14.70 o
 -16   2   4        3.36        3.94     12.12 o
 -15   2   4       21.95       24.97     11.24 o
 -14   2   4       13.94       13.35      8.27 o
 -13   2   4      275.97      280.11     21.61 o
 -12   2   4       30.09       36.69     10.80 o
 -11   2   4      298.49      274.06     19.62 o
 -10   2   4      114.12       96.04     13.22 o
  -9   2   4       59.56       64.35      7.53 o
  -8   2   4      562.00      528.62     48.93 o
  -7   2   4      274.28      252.20     26.56 o
  -6   2   4      738.43      713.33     32.21 o
  -5   2   4     3307.80     3324.74    139.75 o
  -4   2   4      261.08      236.29      7.35 o
  -3   2   4      965.68      907.80     31.89 o
  -2   2   4      213.63      194.15     12.27 o
  -1   2   4     1279.44     1408.36     69.95 o
   0   2   4      624.11      572.93     69.23 o
   1   2   4     1712.61     1338.77     78.08 o
   2   2   4      280.28      239.73     20.66 o
   3   2   4      217.40      243.06     20.66 o
   4   2   4      462.39      462.46     55.51 o
   5   2   4       80.88       99.52     15.43 o
   6   2   4      439.85      388.15     19.66 o
   7   2   4       54.62       73.08     11.91 o
   8   2   4      214.44      209.50     17.23 o
   9   2   4       29.25       33.83     10.34 o
  10   2   4        2.14        5.44      7.20 o
  11   2   4        0.76        1.11      6.04 o
  12   2   4       27.47       28.43     10.60 o
  13   2   4       13.00       12.01     12.01 o
 -16   3   4        0.35       11.57      9.84 o
 -15   3   4        2.36        5.22      8.03 o
 -14   3   4       33.29       32.23     10.45 o
 -13   3   4        0.45        0.79      6.14 o
 -12   3   4       14.53       14.95      8.12 o
 -11   3   4      180.37      167.98     31.64 o
 -10   3   4      259.86      254.47     19.14 o
  -9   3   4      385.01      339.33     54.00 o
  -8   3   4      251.09      255.61     15.95 o
  -7   3   4      298.50      235.08     17.86 o
  -6   3   4     1211.11     1197.50     68.66 o
  -5   3   4      501.27      524.75     17.61 o
  -4   3   4      207.29      165.69     10.38 o
  -3   3   4     1855.32     1788.08     52.45 o
  -2   3   4      517.38      483.17     37.54 o
  -1   3   4      619.11      719.19     28.63 o
   0   3   4     1515.64     1514.19     60.27 o
   1   3   4     1671.02     1982.17     66.22 o
   2   3   4      333.57      344.23     17.97 o
   3   3   4      147.00      169.61     10.96 o
   4   3   4      641.95      587.51     41.84 o
   5   3   4      559.90      560.95     51.36 o
   6   3   4       38.97       37.79      8.96 o
   7   3   4       17.07        8.55      6.26 o
   8   3   4      247.94      262.01     19.58 o
   9   3   4       17.80       19.03      9.08 o
  10   3   4       83.75       80.92     14.97 o
  11   3   4       45.89       46.50     18.33 o
  12   3   4        7.77        6.63     12.01 o
  13   3   4        2.13       -5.49      9.94 o
 -16   4   4        9.23       14.44     10.26 o
 -15   4   4        1.02        1.26      7.24 o
 -14   4   4       35.17       36.45     11.53 o
 -13   4   4        2.09        7.07      7.56 o
 -12   4   4       43.46       40.87     11.82 o
 -11   4   4      126.33      116.17     16.99 o
 -10   4   4       32.56       28.92      9.73 o
  -9   4   4       84.99       78.60     13.77 o
  -8   4   4      208.32      191.31     25.32 o
  -7   4   4       78.02       82.81      7.60 o
  -6   4   4      384.68      350.84     15.42 o
  -5   4   4      101.33      103.83      9.43 o
  -4   4   4     1692.08     1733.71     85.48 o
  -3   4   4     1158.11     1266.80     38.37 o
  -2   4   4      163.22      150.21     11.49 o
  -1   4   4      707.54      866.27     22.71 o
   0   4   4      294.32      326.46     29.41 o
   1   4   4      141.56      143.59      7.92 o
   2   4   4      807.17      793.37     41.01 o
   3   4   4      103.55      102.74     10.13 o
   4   4   4       42.83       40.23      8.18 o
   5   4   4      472.14      443.72     20.95 o
   6   4   4      401.60      343.55     19.61 o
   7   4   4       89.21       81.28     12.84 o
   8   4   4      143.35      142.76     16.78 o
   9   4   4       26.31       20.50     12.74 o
  10   4   4        8.21        7.97     13.05 o
  11   4   4        0.91       12.43     12.94 o
  12   4   4        3.29        8.91     12.22 o
  13   4   4       17.10       10.98     12.12 o
 -15   5   4        4.58       -4.21      8.24 o
 -14   5   4       13.71       17.94      9.99 o
 -13   5   4        2.70       -0.28      6.68 o
 -12   5   4       12.80       22.70      9.65 o
 -11   5   4       56.35       63.80     13.64 o
 -10   5   4        2.32       -1.65      5.99 o
  -9   5   4       42.19       49.32     11.64 o
  -8   5   4       87.02       76.81     12.94 o
  -7   5   4       77.70       64.82     11.61 o
  -6   5   4       96.57       83.21      8.49 o
  -5   5   4      541.47      528.61     20.23 o
  -4   5   4     1283.13     1419.05     49.60 o
  -3   5   4       61.22       59.65      5.86 o
  -2   5   4        4.87        5.61      4.05 o
  -1   5   4      124.27      133.69     12.74 o
   0   5   4      710.07      647.22     30.65 o
   1   5   4      668.00      649.39     17.37 o
   2   5   4      508.84      500.54     19.81 o
   3   5   4      151.30      159.77     12.59 o
   4   5   4       15.55       23.48      7.51 o
   5   5   4       71.67       62.52     10.90 o
   6   5   4      226.76      237.36     17.60 o
   7   5   4      144.76      132.55     17.19 o
   8   5   4       81.40       77.98     21.64 o
   9   5   4       76.41       92.47     23.92 o
  10   5   4       31.12       43.08     17.71 o
  11   5   4        1.58        0.62     10.15 o
  12   5   4        7.83        3.83     10.56 o
 -15   6   4       21.03       20.53     11.79 o
 -14   6   4       22.61       48.17     14.40 o
 -13   6   4       16.71       18.29     14.50 o
 -12   6   4        2.96       -3.03      7.16 o
 -11   6   4       72.43       86.78     16.57 o
 -10   6   4       32.38       29.21     11.02 o
  -9   6   4       17.08       12.12      8.19 o
  -8   6   4        7.47        8.44      7.28 o
  -7   6   4       31.33       25.48      8.89 o
  -6   6   4       66.23       60.10     11.79 o
  -5   6   4      137.00      122.35     11.61 o
  -4   6   4      118.48       94.04     10.09 o
  -3   6   4      392.47      348.92     16.34 o
  -2   6   4      189.77      186.71     17.03 o
  -1   6   4      278.05      266.03     20.40 o
   0   6   4      100.69      105.11     16.36 o
   1   6   4       57.92       60.51      8.29 o
   2   6   4      263.81      257.33     17.45 o
   3   6   4      318.54      282.38     19.78 o
   4   6   4       47.01       45.82      9.52 o
   5   6   4       61.04       78.22     12.44 o
   6   6   4       47.18       46.91     16.26 o
   7   6   4        8.66        4.87      9.32 o
   8   6   4        6.27        6.21      9.73 o
   9   6   4        6.92        3.11      9.53 o
  10   6   4        8.26       -0.52     10.15 o
  11   6   4        2.54        2.69     10.15 o
 -14   7   4        5.14        6.84     10.31 o
 -13   7   4       15.43       12.54      9.80 o
 -12   7   4       11.77        4.91      8.61 o
 -11   7   4       17.63       14.93      9.40 o
 -10   7   4       69.49       76.45     15.55 o
  -9   7   4       56.66       59.86     13.54 o
  -8   7   4       22.63       24.16      9.30 o
  -7   7   4       72.65       78.75     19.99 o
  -6   7   4        6.43        7.69      6.43 o
  -5   7   4      119.02      121.47     17.50 o
  -4   7   4       67.30       80.49     10.24 o
  -3   7   4      122.74      142.17     27.91 o
  -2   7   4       24.38       27.96     11.18 o
  -1   7   4       19.25       21.02      9.63 o
   0   7   4      115.12      143.01     19.78 o
   1   7   4      393.51      341.56     16.17 o
   2   7   4       17.20       11.89      6.66 o
   3   7   4      145.30      144.28     15.14 o
   4   7   4      185.27      193.75     27.86 o
   5   7   4        6.39        8.28     10.87 o
   6   7   4       21.28       13.57     10.77 o
   7   7   4        1.78       -6.11      7.04 o
   8   7   4       55.33       46.91     18.23 o
   9   7   4       16.42       20.61     13.88 o
  10   7   4        8.43       13.46     14.08 o
  11   7   4        7.48        9.01     13.67 o
 -13   8   4       15.73       17.29     10.50 o
 -12   8   4       14.99       11.70     10.03 o
 -11   8   4       47.66       62.72     15.45 o
 -10   8   4        9.16        5.47      8.71 o
  -9   8   4       13.65        9.08      7.38 o
  -8   8   4       43.59       31.79     12.43 o
  -7   8   4      117.08      104.74     17.02 o
  -6   8   4      163.96      163.78     19.77 o
  -5   8   4      118.07      101.74     14.17 o
  -4   8   4        6.22       13.05      9.32 o
  -3   8   4        7.48        1.22      5.34 o
  -2   8   4       67.34       65.03     16.15 o
   0   8   4       56.43       76.73     16.98 o
   1   8   4      228.98      245.06     15.26 o
   2   8   4       83.52       73.83     18.64 o
   3   8   4        3.01        1.86      9.01 o
   4   8   4        7.71       10.56     10.77 o
   5   8   4        5.57       12.63     12.22 o
   6   8   4       22.46       42.04     16.78 o
   7   8   4        1.37        9.32     11.08 o
   8   8   4       14.18       27.03     14.08 o
   9   8   4        5.44       12.43     13.26 o
 -11   9   4       30.14       32.18     13.31 o
 -10   9   4       12.60        0.34      7.74 o
  -9   9   4       25.72       16.47      9.43 o
  -8   9   4       26.13       32.75     12.34 o
  -7   9   4        5.50       13.60      8.48 o
  -6   9   4       12.11       15.10      8.80 o
  -5   9   4        4.54       -0.40      6.23 o
  -4   9   4       57.51       46.07     10.83 o
  -3   9   4       45.90       67.83     16.15 o
   2   9   4        3.49       13.57     10.87 o
   3   9   4       19.63       38.73     15.84 o
   4   9   4       30.90       37.59     16.57 o
   5   9   4       23.44       20.92     14.29 o
   6   9   4        2.14        6.11      9.63 o
   7   9   4        1.15       -1.55     10.04 o
   8   9   4        2.24        5.90     10.67 o
  -9  10   4       19.39       27.45     12.41 o
  -8  10   4        0.82        1.48      8.14 o
  -7  10   4       16.98        5.71      8.53 o
  -6  10   4       15.69       13.68      9.60 o
  -5  10   4        0.96       -5.68      5.68 o
  -4  10   4       22.72       29.33      9.87 o
  -3  10   4       66.91       66.23     12.48 o
  -2  10   4       61.38       90.51     17.19 o
   4  10   4       17.48       10.98     11.81 o
   5  10   4       16.72       26.92     15.02 o
   6  10   4        4.98        5.59     12.63 o
  -6  11   4        1.48        5.06      9.35 o
  -5  11   4        7.97       20.78      9.91 o
  -4  11   4        6.26       11.50      8.20 o
  -3  11   4       10.44       20.59      8.86 o
  -2  11   4       15.35       27.23     14.19 o
  -6 -11   5        4.77       13.46     12.53 o
  -5 -11   5        3.18        5.70     10.56 o
  -2 -11   5       56.00       59.03     19.16 o
  -1 -11   5       49.52       59.75     22.57 o
   0 -11   5        1.22        1.66      8.49 o
   1 -11   5       27.16       20.61     13.36 o
   2 -11   5        2.74        4.87      6.83 o
  -9 -10   5       10.96        9.83      8.53 o
  -8 -10   5       20.68       20.79     10.15 o
  -7 -10   5       53.57       59.04     14.06 o
  -6 -10   5        1.89        2.80      6.84 o
  -5 -10   5       10.84       12.32     12.01 o
  -4 -10   5       16.47       33.24     15.12 o
  -3 -10   5        9.23        8.70     11.08 o
  -2 -10   5       20.12       27.52     10.73 o
  -1 -10   5       61.84       68.31     21.18 o
   0 -10   5       12.94       -1.35      9.94 o
   1 -10   5        2.80        4.83      7.34 o
   2 -10   5       17.45       15.36      9.33 o
   3 -10   5       16.03       11.35      8.50 o
   4 -10   5        7.91       15.38      9.51 o
   5 -10   5        1.41        5.48      7.98 o
 -11  -9   5       56.84       50.50     13.60 o
 -10  -9   5        3.69        4.70      7.91 o
  -9  -9   5       11.56        5.60      7.80 o
  -8  -9   5        1.77        6.75      7.10 o
  -7  -9   5       33.46       30.99     10.54 o
  -6  -9   5       70.47       86.04     15.51 o
  -5  -9   5       10.00       21.98      8.71 o
  -4  -9   5       14.02       10.43      5.94 o
  -3  -9   5       43.23       55.60     12.60 o
  -2  -9   5        9.19        8.22      5.56 o
  -1  -9   5       17.04       17.06      8.54 o
   0  -9   5       90.77      112.20     17.11 o
   1  -9   5        3.48        5.26      5.89 o
   2  -9   5       33.55       31.10     13.88 o
   3  -9   5        3.23       10.72      8.29 o
   4  -9   5       21.23       14.69      8.70 o
   5  -9   5        3.79        8.70      7.54 o
   6  -9   5        5.12       11.63      8.57 o
   7  -9   5        5.95       10.44      8.71 o
 -13  -8   5        2.90        6.83      8.78 o
 -12  -8   5        9.33       12.18      9.00 o
 -11  -8   5       19.27       19.89      9.92 o
 -10  -8   5        0.78        1.61      6.51 o
  -9  -8   5        6.83        9.25      7.48 o
  -8  -8   5       71.40       78.17     14.88 o
  -7  -8   5       64.75       79.68     14.73 o
  -6  -8   5      202.64      226.78     20.03 o
  -5  -8   5      113.23      107.54     12.88 o
  -4  -8   5        4.14        4.14      5.03 o
  -3  -8   5        2.42        2.74      4.56 o
  -2  -8   5       67.68       64.67      9.42 o
  -1  -8   5       33.15       51.79      9.19 o
   0  -8   5       80.47       84.93     22.11 o
   1  -8   5       32.80       31.60      7.80 o
   2  -8   5       26.56       22.70      7.47 o
   3  -8   5       40.34       36.83      8.74 o
   4  -8   5       14.69       19.14      8.81 o
   5  -8   5       85.25       76.98     15.71 o
   6  -8   5       27.74       20.24      9.05 o
   7  -8   5        1.37        7.70      7.34 o
   8  -8   5       12.63        9.49     13.62 o
   9  -8   5        0.85        2.60      8.45 o
 -14  -7   5        1.26        3.14      7.57 o
 -13  -7   5       20.26       27.08     14.91 o
 -12  -7   5       29.77       42.91     12.28 o
 -11  -7   5        5.19        8.94      7.60 o
 -10  -7   5       67.10       60.47     13.71 o
  -9  -7   5      101.68      107.97     16.96 o
  -8  -7   5       60.75       58.34     12.59 o
  -7  -7   5       52.66       56.77     12.36 o
  -6  -7   5       69.59       56.19      9.70 o
  -5  -7   5       89.48      105.75     11.78 o
  -4  -7   5      115.33       99.25     17.55 o
  -3  -7   5       68.55       85.13     10.11 o
  -2  -7   5        0.01       -1.17      3.14 o
  -1  -7   5      152.00      161.30     10.31 o
   0  -7   5       53.02       66.47      8.02 o
   1  -7   5       35.21       36.81      8.13 o
   2  -7   5       42.40       43.10      8.68 o
   3  -7   5       12.09       12.77      5.67 o
   4  -7   5      187.49      198.08     15.42 o
   5  -7   5       31.65       33.40     13.77 o
   6  -7   5        0.11        2.13      5.91 o
   7  -7   5        1.33        4.79      6.21 o
   8  -7   5       26.16       43.06     12.53 o
   9  -7   5       13.63       30.66     10.90 o
  10  -7   5        8.21       15.13     10.15 o
 -15  -6   5       12.33       17.16      9.64 o
 -14  -6   5        7.46       13.51      9.86 o
 -13  -6   5        2.90        0.31      6.96 o
 -12  -6   5        3.95        0.72      6.61 o
 -11  -6   5       30.04       48.10     12.08 o
 -10  -6   5       14.26       15.09      8.20 o
  -9  -6   5        9.20        7.33      6.38 o
  -8  -6   5       16.82       14.37      7.14 o
  -7  -6   5        9.45       10.71      6.34 o
  -6  -6   5       87.28       84.96     10.50 o
  -5  -6   5       90.56      100.58     10.68 o
  -4  -6   5       30.92       27.16      6.27 o
  -3  -6   5      485.14      443.47     35.36 o
  -2  -6   5      222.45      216.29     10.64 o
  -1  -6   5       30.69       35.75      5.74 o
   0  -6   5       89.35       90.49      9.63 o
   1  -6   5       87.20       85.73      8.21 o
   2  -6   5      383.27      398.40     18.21 o
   3  -6   5       72.42       69.46     10.04 o
   4  -6   5      134.67      139.46     13.39 o
   5  -6   5        0.32        0.36      4.33 o
   6  -6   5       31.52       22.32      7.20 o
   7  -6   5        1.65        2.90      5.81 o
   8  -6   5        8.48        3.93      6.79 o
   9  -6   5        2.66        8.64      7.46 o
  10  -6   5        2.61        5.62      7.49 o
  11  -6   5        5.89        6.32      8.02 o
 -15  -5   5       26.37       34.05     11.85 o
 -14  -5   5       39.18       45.25     13.51 o
 -13  -5   5       42.88       51.80     13.00 o
 -12  -5   5        0.66       -0.03      5.98 o
 -11  -5   5       35.92       31.79     10.32 o
 -10  -5   5       13.65       12.04      7.24 o
  -9  -5   5       21.13       32.07      9.17 o
  -8  -5   5       10.60       10.71      6.24 o
  -7  -5   5       15.90       15.12      5.28 o
  -6  -5   5        7.67        5.62      4.10 o
  -5  -5   5      731.24      694.45     51.52 o
  -4  -5   5      297.21      307.31     14.00 o
  -3  -5   5      112.93      103.58      9.14 o
  -2  -5   5      149.73      131.37      8.20 o
  -1  -5   5      100.35      110.58      7.62 o
   0  -5   5      957.10      992.74     45.56 o
   1  -5   5      644.92      641.08     16.93 o
   2  -5   5       52.34       70.50      6.99 o
   3  -5   5       54.52       60.70      9.03 o
   4  -5   5       18.73       17.85      9.58 o
   5  -5   5        8.51        4.12      4.89 o
   6  -5   5      305.90      300.65     17.03 o
   7  -5   5       52.31       70.16     11.00 o
   8  -5   5       19.46       28.29      9.55 o
   9  -5   5       21.02       19.07      8.98 o
  10  -5   5        0.28       -0.89      6.04 o
  11  -5   5       10.14       16.08      9.37 o
  12  -5   5        3.24       14.94      9.69 o
 -16  -4   5       13.93       11.72      8.46 o
 -15  -4   5       21.73       15.00      9.07 o
 -14  -4   5       23.92       24.10      9.88 o
 -13  -4   5        7.16       11.83      7.41 o
 -12  -4   5       54.12       48.69     12.50 o
 -11  -4   5      207.11      214.68     20.74 o
 -10  -4   5        5.79       11.78      6.99 o
  -9  -4   5       61.83       55.76     11.43 o
  -8  -4   5       65.54       64.20     11.19 o
  -7  -4   5      252.30      229.53     13.10 o
  -6  -4   5      756.51      788.88     29.25 o
  -5  -4   5      353.86      364.41     17.45 o
  -4  -4   5     1124.57     1061.27     24.44 o
  -3  -4   5      408.56      386.62     21.13 o
  -2  -4   5      443.61      450.60     12.42 o
  -1  -4   5     1693.69     1553.36     21.92 o
   0  -4   5       92.20       88.65      8.14 o
   1  -4   5      462.93      467.31     15.43 o
   2  -4   5      610.45      652.30     16.19 o
   3  -4   5       63.49       58.32      6.27 o
   4  -4   5      404.24      403.97     17.49 o
   5  -4   5      125.71      140.85     12.48 o
   6  -4   5       36.95       47.97      8.80 o
   7  -4   5       12.30       10.99      5.61 o
   8  -4   5       35.08       34.41      8.19 o
   9  -4   5       37.60       38.36      8.95 o
  10  -4   5        5.04        7.10      7.37 o
  11  -4   5        0.43        8.97      8.34 o
  12  -4   5        8.49       12.27      8.40 o
 -16  -3   5        7.48       12.94     13.26 o
 -15  -3   5       12.36        7.88      9.68 o
 -14  -3   5       37.18       38.50     13.67 o
 -13  -3   5       17.89       26.41     10.06 o
 -12  -3   5      113.60      136.73     17.39 o
 -11  -3   5       80.88       98.27     14.76 o
 -10  -3   5      956.92      972.85    117.22 o
  -9  -3   5      184.59      170.10     15.41 o
  -8  -3   5       47.26       45.51      9.06 o
  -7  -3   5       92.96      109.38     10.20 o
  -6  -3   5      637.06      743.32     29.51 o
  -5  -3   5     1124.00      945.20     21.54 o
  -4  -3   5      460.08      499.14     14.88 o
  -3  -3   5      429.40      397.61     36.04 o
  -2  -3   5      583.76      778.88     14.26 o
  -1  -3   5     1055.83     1088.49     15.74 o
   0  -3   5      444.53      395.42     13.44 o
   1  -3   5      213.08      203.13      9.80 o
   2  -3   5      540.32      563.46     16.03 o
   3  -3   5      201.72      185.58      9.88 o
   4  -3   5       57.30       64.53      6.59 o
   5  -3   5       84.15       76.16      9.60 o
   6  -3   5      128.31      121.30     13.93 o
   7  -3   5      156.06      149.42     13.18 o
   8  -3   5       41.72       38.11      8.35 o
   9  -3   5       76.63       89.09     12.13 o
  10  -3   5       45.67       58.47     10.57 o
  11  -3   5       22.69       51.19     12.56 o
  12  -3   5        2.37        1.14     10.15 o
  13  -3   5        0.56       -6.63      8.91 o
 -17  -2   5        8.14        9.73     10.98 o
 -16  -2   5       12.63       18.43     14.39 o
 -15  -2   5       36.55       32.72     17.29 o
 -14  -2   5       92.72       98.50     17.81 o
 -13  -2   5       75.27       79.23     14.42 o
 -12  -2   5        9.59       23.50      8.80 o
 -11  -2   5      124.15      116.90     15.07 o
 -10  -2   5      105.15       87.31     12.96 o
  -9  -2   5       16.30       13.55      6.12 o
  -8  -2   5      362.62      355.09     39.97 o
  -7  -2   5       29.26       33.67      4.09 o
  -6  -2   5      644.12      639.31     17.83 o
  -5  -2   5     2360.81     2415.97    106.56 o
  -4  -2   5      703.08      761.83     16.90 o
  -3  -2   5     1777.75     1829.26     23.75 o
  -2  -2   5     1543.75     1367.94     16.93 o
  -1  -2   5      791.47      866.92     18.04 o
   0  -2   5     3582.69     3567.10     36.39 o
   1  -2   5      285.30      279.28     10.71 o
   2  -2   5     2046.89     2340.54     30.88 o
   3  -2   5      128.79      139.75      8.72 o
   4  -2   5      581.03      543.41     18.74 o
   5  -2   5      423.34      387.93     14.67 o
   6  -2   5       29.23       21.83      7.52 o
   7  -2   5       35.24       56.81     11.53 o
   8  -2   5       21.12       28.78      9.22 o
   9  -2   5       53.52       44.92     11.01 o
  10  -2   5        7.49        7.27      7.24 o
  11  -2   5       27.04       32.24     10.39 o
  12  -2   5       38.04       50.12     17.81 o
  13  -2   5        9.28       23.51     15.33 o
 -17  -1   5        2.12        9.42     12.22 o
 -16  -1   5        1.18        6.73     10.77 o
 -15  -1   5       23.43       19.26     13.57 o
 -14  -1   5       27.51       44.22     18.12 o
 -13  -1   5      126.66      128.17     16.55 o
 -12  -1   5       73.45       69.84     12.74 o
 -11  -1   5      243.70      237.56     17.84 o
 -10  -1   5       76.57       81.40     12.63 o
  -9  -1   5      284.85      336.76     43.44 o
  -8  -1   5      484.21      539.45     45.82 o
  -7  -1   5       15.26       16.01      3.46 o
  -6  -1   5      486.35      506.82     15.10 o
  -5  -1   5      698.63      862.23     18.29 o
  -4  -1   5      333.20      300.30     10.20 o
  -3  -1   5     2661.52     2606.97    100.91 o
  -2  -1   5      137.76      128.33      5.45 o
  -1  -1   5      406.03      416.18     11.48 o
   0  -1   5     1427.97     1812.42     38.73 o
   1  -1   5      261.66      194.61      8.59 o
   2  -1   5      586.60      544.23     24.49 o
   3  -1   5      606.48      517.75     15.10 o
   4  -1   5      194.00      152.52      9.22 o
   5  -1   5        6.72        5.40      3.60 o
   6  -1   5      172.65      184.74     11.18 o
   7  -1   5       89.47       85.20     11.39 o
   8  -1   5      175.59      144.89     16.30 o
   9  -1   5       91.66      105.16     15.07 o
  10  -1   5        3.51        8.39      7.10 o
  11  -1   5        5.73       14.29      8.16 o
  12  -1   5        1.73       10.78      7.97 o
  13  -1   5        2.94       10.85      8.00 o
 -17   0   5       13.73       22.68     14.60 o
 -16   0   5        5.14       17.91     13.77 o
 -15   0   5       16.30       16.67     14.19 o
 -14   0   5        2.18        3.73     10.77 o
 -13   0   5       33.90       25.58     13.98 o
 -12   0   5       13.15       13.08      5.34 o
 -11   0   5       13.57       21.21      7.30 o
 -10   0   5        7.26        5.47      4.07 o
  -9   0   5      348.31      328.78     32.83 o
  -8   0   5       86.45       75.42     12.63 o
  -7   0   5       29.24       27.27      5.14 o
  -6   0   5      170.73      197.79      9.53 o
  -5   0   5      680.40      857.57     17.28 o
  -4   0   5     2075.04     1807.15     23.64 o
  -3   0   5      151.33       99.38      5.87 o
  -2   0   5     1073.01     1053.51     16.30 o
  -1   0   5     1078.93      928.45     25.47 o
   0   0   5        1.08       -0.34      1.79 o
   1   0   5      962.84      852.37     15.86 o
   2   0   5     4260.28     3890.79     81.60 o
   3   0   5      110.89      113.64      7.74 o
   4   0   5       13.50       19.14      4.85 o
   5   0   5        0.02        4.05      5.38 o
   6   0   5      220.82      232.54     12.67 o
   7   0   5        0.19        0.54      3.98 o
   8   0   5       33.46       40.94      7.91 o
   9   0   5        5.18        7.09      6.75 o
  10   0   5        0.57        1.02      6.52 o
  11   0   5        7.65       11.62      7.90 o
  12   0   5        2.11       -0.34      6.77 o
  13   0   5        0.00       -3.31      9.22 o
 -17   1   5        2.08       -0.93     12.94 o
 -16   1   5        1.22        5.70     11.49 o
 -15   1   5       23.37       29.72     16.05 o
 -14   1   5       25.69       42.66     17.09 o
 -13   1   5      128.33      118.38     16.67 o
 -12   1   5       73.83       89.17     13.67 o
 -11   1   5      245.07      233.94     16.98 o
 -10   1   5       79.17       78.37     15.90 o
  -9   1   5      290.31      329.83     16.15 o
  -8   1   5      477.06      473.02     36.50 o
  -7   1   5       15.87       10.76      7.61 o
  -6   1   5      484.71      498.78     13.22 o
  -5   1   5      681.66      836.45     31.74 o
  -4   1   5      323.82      286.78      9.48 o
  -3   1   5     2631.63     2614.22     41.21 o
  -2   1   5      129.31      126.22      5.86 o
  -1   1   5      387.72      380.40     14.41 o
   0   1   5     1447.74     1832.43    123.28 o
   1   1   5      264.77      196.07      7.02 o
   2   1   5      585.36      523.45     21.13 o
   3   1   5      611.12      509.45     14.66 o
   4   1   5      197.43      153.74      9.27 o
   5   1   5        7.09        7.34      4.04 o
   6   1   5      171.32      184.40     11.68 o
   7   1   5       88.29       86.54      9.98 o
   8   1   5      176.83      173.72     13.78 o
   9   1   5       92.69      108.84     12.11 o
  10   1   5        3.07        6.23      7.03 o
  11   1   5        5.69        8.60     11.70 o
  12   1   5        1.69       -1.66     10.46 o
  13   1   5        2.82       -1.66     10.77 o
 -17   2   5        8.03       15.84     16.05 o
 -16   2   5       12.81       13.88     13.67 o
 -15   2   5       37.02       38.63     18.02 o
 -14   2   5       94.80       86.63     15.41 o
 -13   2   5       74.53       67.45     13.47 o
 -12   2   5        8.48       13.65      9.42 o
 -11   2   5      123.36      113.46     28.32 o
 -10   2   5      107.02      110.32      9.71 o
  -9   2   5       16.13       17.80      5.01 o
  -8   2   5      356.27      307.42     24.28 o
  -7   2   5       23.19       22.44      6.10 o
  -6   2   5      653.00      636.98     31.07 o
  -5   2   5     2368.14     2402.11     49.71 o
  -4   2   5      690.91      751.27     26.15 o
  -3   2   5     1786.10     1911.08     98.79 o
  -2   2   5     1541.03     1375.63     57.73 o
  -1   2   5      793.85      827.83     72.07 o
   0   2   5     3562.71     3403.81    165.53 o
   1   2   5      292.05      272.20     13.51 o
   2   2   5     2024.28     2217.15    141.71 o
   3   2   5      133.71      130.95     14.55 o
   4   2   5      585.66      506.88     30.34 o
   5   2   5      428.84      407.66     15.89 o
   6   2   5       30.36       19.01      5.63 o
   7   2   5       32.52       35.67      7.57 o
   8   2   5       21.99       28.53      7.10 o
   9   2   5       54.12       40.82      8.47 o
  10   2   5        7.03        9.46      7.10 o
  11   2   5       27.48       51.26     18.64 o
  12   2   5       37.64       53.54     20.09 o
  13   2   5        9.14       29.20     15.43 o
 -16   3   5        7.42        9.86     10.41 o
 -15   3   5       12.37       12.53      9.21 o
 -14   3   5       37.10       36.17     12.19 o
 -13   3   5       18.19       19.03      9.11 o
 -12   3   5      115.11      112.15     16.36 o
 -11   3   5       81.85       78.49     13.77 o
 -10   3   5      952.58      940.80     47.64 o
  -9   3   5      184.96      168.32     15.19 o
  -8   3   5       51.10       54.96      7.23 o
  -7   3   5       91.94      102.59     16.15 o
  -6   3   5      645.19      746.82     24.90 o
  -5   3   5     1154.55      926.60     32.26 o
  -4   3   5      437.87      455.75     15.95 o
  -3   3   5      443.58      421.81     11.07 o
  -2   3   5      595.71      768.18     32.05 o
  -1   3   5     1051.62     1049.29     53.07 o
   0   3   5      442.48      366.08     10.09 o
   1   3   5      214.20      207.71      8.51 o
   2   3   5      541.89      514.39     14.40 o
   3   3   5      198.79      165.14     13.88 o
   4   3   5       59.48       61.01     11.39 o
   5   3   5       85.93       60.33      9.70 o
   6   3   5      129.33      129.28     14.00 o
   7   3   5      155.41      168.34     16.22 o
   8   3   5       41.53       36.55     15.12 o
   9   3   5       74.75       78.60     20.71 o
  10   3   5       47.21       70.21     21.33 o
  11   3   5       22.08       25.16     14.81 o
  12   3   5        2.31        6.42     11.18 o
  13   3   5        0.50        5.07     11.08 o
 -16   4   5       13.49        7.02      8.91 o
 -15   4   5       20.75       23.36     10.62 o
 -14   4   5       22.81       22.66     10.07 o
 -13   4   5        6.99       11.40      8.05 o
 -12   4   5       56.49       41.86     11.63 o
 -11   4   5      204.54      202.69     19.35 o
 -10   4   5        5.62       10.23      6.91 o
  -9   4   5       63.76       45.56     10.58 o
  -8   4   5       61.98       53.82     10.39 o
  -7   4   5      257.71      222.06     13.50 o
  -6   4   5      760.88      779.97     38.00 o
  -5   4   5      355.13      344.50     16.45 o
  -4   4   5     1127.24     1113.76     41.53 o
  -3   4   5      402.88      373.50     12.43 o
  -2   4   5      438.57      428.11     16.28 o
  -1   4   5     1700.72     1508.89    103.09 o
   0   4   5       94.77       91.28      6.33 o
   1   4   5      470.62      455.44     28.89 o
   2   4   5      608.14      597.18     19.39 o
   3   4   5       58.66       56.72      8.40 o
   4   4   5      399.17      385.36     18.27 o
   5   4   5      125.79      128.15     13.10 o
   6   4   5       37.34       40.08     14.39 o
   7   4   5       11.13        7.56     10.04 o
   8   4   5       33.87       37.90     15.84 o
   9   4   5       37.78       25.27     13.77 o
  10   4   5        5.03        3.11     11.08 o
  11   4   5        0.34        0.10      9.01 o
  12   4   5        8.43       15.74     14.39 o
 -15   5   5       26.13       32.20     12.94 o
 -14   5   5       39.49       39.52     12.22 o
 -13   5   5       42.18       38.83     11.59 o
 -12   5   5        0.47        1.17      6.48 o
 -11   5   5       36.55       34.66     10.79 o
 -10   5   5       13.41       11.41      7.87 o
  -9   5   5       20.08       26.07     12.74 o
  -8   5   5       10.06       10.58      7.21 o
  -7   5   5       15.95       24.54     11.60 o
  -6   5   5        7.86        7.97      5.04 o
  -5   5   5      732.17      649.05     35.62 o
  -4   5   5      301.00      303.99     14.77 o
  -3   5   5      112.91      107.72      9.42 o
  -2   5   5      147.04      128.10     10.57 o
  -1   5   5       91.67       90.22     10.27 o
   0   5   5      945.22      907.28     47.38 o
   1   5   5      634.78      597.88     39.66 o
   2   5   5       50.51       61.49     14.39 o
   3   5   5       54.14       63.81      9.70 o
   4   5   5       20.48       26.61     12.53 o
   5   5   5        7.07        4.25      9.11 o
   6   5   5      306.67      294.41     31.38 o
   7   5   5       53.80       64.10     19.99 o
   8   5   5       18.92       40.18     17.19 o
   9   5   5       21.12       17.81     11.81 o
  10   5   5        0.33        2.69     11.49 o
  11   5   5       10.36       15.02     12.53 o
  12   5   5        3.32        0.41      8.18 o
 -15   6   5       12.54       11.86      9.36 o
 -14   6   5        7.70        8.05     12.12 o
 -13   6   5        2.92        5.35      8.56 o
 -12   6   5        4.05        1.38      7.24 o
 -11   6   5       30.15       27.51     10.53 o
 -10   6   5       15.12       17.67      8.96 o
  -9   6   5        8.95        6.23      7.09 o
  -8   6   5       16.77        9.41      6.64 o
  -7   6   5        8.81        7.83      6.79 o
  -6   6   5       85.22       75.49     18.95 o
  -5   6   5       93.00       99.11     13.57 o
  -4   6   5       30.37       27.95      6.88 o
  -3   6   5      474.60      374.59     29.10 o
  -2   6   5      229.22      243.48     40.59 o
  -1   6   5       31.77       42.52      8.53 o
   0   6   5       89.68       96.57      8.38 o
   1   6   5       88.54       88.81      9.29 o
   2   6   5      371.91      364.10     29.72 o
   3   6   5       74.89       64.31     17.19 o
   4   6   5      134.49      136.07     23.40 o
   5   6   5        0.22        1.24      7.56 o
   6   6   5       32.01       25.89     13.77 o
   7   6   5        1.62        4.25      9.32 o
   8   6   5        8.46       -5.18      7.66 o
   9   6   5        2.61        9.01     11.08 o
  10   6   5        2.59       -4.97     10.36 o
  11   6   5        5.79        9.84     11.81 o
 -14   7   5        1.29       -1.38      7.11 o
 -13   7   5       20.12       16.47     10.10 o
 -12   7   5       29.82       35.94     12.35 o
 -11   7   5        4.73       15.89      8.47 o
 -10   7   5       66.75       63.03     14.63 o
  -9   7   5      101.15      117.32     22.32 o
  -8   7   5       58.71       45.39     14.70 o
  -7   7   5       52.97       57.85     13.17 o
  -6   7   5       69.82       53.54     18.43 o
  -5   7   5       86.66       96.41     17.19 o
  -4   7   5      111.01       86.54     11.05 o
  -3   7   5       69.77       80.58     11.00 o
  -2   7   5        0.02        2.49      7.97 o
  -1   7   5      157.34      154.07     14.05 o
   0   7   5       51.87       49.09      8.01 o
   1   7   5       34.22       30.76     13.05 o
   2   7   5       41.19       45.56     15.02 o
   3   7   5       11.92       11.70     10.67 o
   4   7   5      189.25      214.05     26.72 o
   5   7   5       32.99       34.38     15.12 o
   6   7   5        0.04       -1.35      7.15 o
   7   7   5        1.61        6.01      9.11 o
   8   7   5       25.03       24.85     15.22 o
   9   7   5       13.50       19.57     14.60 o
  10   7   5        8.01       19.47     13.77 o
 -13   8   5        3.00        0.89      7.18 o
 -12   8   5        9.14        6.36      8.60 o
 -11   8   5       18.85       12.26     11.13 o
 -10   8   5        0.78        1.58     10.67 o
  -9   8   5        6.28       12.71      8.58 o
  -8   8   5       68.67       66.17     14.53 o
  -7   8   5       66.13       58.78     13.73 o
  -6   8   5      208.17      232.22     21.67 o
  -5   8   5      113.29       96.62     18.12 o
  -4   8   5        3.95       11.08      9.94 o
  -3   8   5        2.09        4.73      6.01 o
  -2   8   5       68.37       66.69     16.57 o
  -1   8   5       33.32       40.39     14.60 o
   0   8   5       79.72       54.16     16.78 o
   1   8   5       33.22       36.87     13.36 o
   2   8   5       26.45       18.23     11.49 o
   3   8   5       40.79       31.89     13.98 o
   4   8   5       15.20       13.77     10.87 o
   5   8   5       85.07       91.54     22.06 o
   6   8   5       26.83       29.31     15.64 o
   7   8   5        1.45        9.73     11.91 o
   8   8   5       12.86       12.43     13.67 o
   9   8   5        0.82       -5.28     11.91 o
 -11   9   5       56.89       70.00     16.96 o
 -10   9   5        3.88        0.58      8.44 o
  -9   9   5       11.04       10.49      8.98 o
  -8   9   5        1.81        2.17      7.06 o
  -7   9   5       33.28       26.99     10.85 o
  -6   9   5       70.39       97.63     17.89 o
  -5   9   5       11.27       16.03      7.29 o
  -4   9   5       14.61        8.91     10.04 o
  -3   9   5       42.86       38.32     12.22 o
  -2   9   5        8.55       10.36      9.01 o
  -1   9   5       16.21       12.63     10.67 o
   0   9   5       89.21       78.18     20.09 o
   2   9   5       33.12       53.85     16.67 o
   3   9   5        3.40       13.46     11.39 o
   4   9   5       21.42       44.84     16.98 o
   5   9   5        4.02        3.21      9.63 o
   6   9   5        4.98        4.45      9.63 o
   7   9   5        5.89       14.29     13.26 o
  -9  10   5       11.32       17.00     11.55 o
  -8  10   5       20.63       17.71     11.12 o
  -7  10   5       53.26       59.65     15.19 o
  -6  10   5        1.81        9.31      8.40 o
  -5  10   5       11.42        3.28      6.73 o
  -4  10   5       15.88       23.47      9.37 o
  -3  10   5        8.81       11.49      9.42 o
  -1  10   5       61.87       36.04     15.33 o
   0  10   5       13.02       15.84     10.36 o
   1  10   5        3.03        8.39      9.42 o
   4  10   5        7.41       17.91     11.91 o
   5  10   5        1.50       -4.04     10.15 o
  -6  11   5        4.77        8.69      8.83 o
  -5  11   5        3.30        0.27      7.86 o
  -4  11   5       12.34       17.35      9.63 o
  -3  11   5        0.83        3.78      7.50 o
  -2  11   5       56.04       77.46     20.09 o
   1  11   5       25.86       37.80     17.19 o
  -6 -11   6        9.93       11.39     13.15 o
  -5 -11   6        1.65       25.27     13.88 o
  -3 -11   6       21.79       24.96     15.22 o
  -2 -11   6       46.35       67.00     21.85 o
  -1 -11   6       15.35       26.41     14.60 o
   0 -11   6       12.44        1.76     10.56 o
   1 -11   6        3.80        7.66     11.81 o
  -9 -10   6        8.20       13.46     11.39 o
  -8 -10   6       26.39       24.75     14.29 o
  -7 -10   6       29.21       34.38     16.78 o
  -6 -10   6        1.55        4.25     10.36 o
  -5 -10   6       11.32       14.71      8.73 o
  -4 -10   6       14.27       19.34      9.22 o
  -3 -10   6        2.40       14.50     12.32 o
  -2 -10   6       17.65       17.12      9.50 o
  -1 -10   6        1.90        3.24      7.10 o
   0 -10   6       50.40       52.16     13.03 o
   1 -10   6        6.40       14.50     12.01 o
   2 -10   6       46.26       66.28     21.75 o
   3 -10   6       11.48       15.02     14.39 o
   4 -10   6        3.51        5.26      8.14 o
 -11  -9   6       43.05       45.82     13.58 o
 -10  -9   6       18.72       12.53      8.53 o
  -9  -9   6       18.50       31.66     10.94 o
  -8  -9   6        5.97       12.32      8.82 o
  -7  -9   6        3.12       -4.24      5.85 o
  -6  -9   6       86.33       95.02     17.16 o
  -5  -9   6       31.45       37.42     11.53 o
  -4  -9   6       52.64       58.53     13.10 o
  -3  -9   6       86.58       98.57     15.70 o
  -2  -9   6        0.55        2.65      6.65 o
  -1  -9   6       23.32       32.34     10.32 o
   0  -9   6       46.06       43.77     11.87 o
   1  -9   6        8.11        8.27      7.50 o
   2  -9   6        1.27        5.70      9.63 o
   3  -9   6        4.27        4.05      7.07 o
   4  -9   6       42.32       41.04     15.64 o
   5  -9   6        3.19       11.42      8.88 o
   6  -9   6        8.42        7.96      8.29 o
   7  -9   6        9.65       10.49      9.80 o
 -13  -8   6        0.83        6.16      8.27 o
 -12  -8   6        0.86        8.81      7.94 o
 -11  -8   6        0.43        4.87      7.87 o
 -10  -8   6       24.25       29.57     10.67 o
  -9  -8   6       63.25       73.23     15.11 o
  -8  -8   6      153.56      169.63     20.11 o
  -7  -8   6      142.68      156.85     18.72 o
  -6  -8   6      166.49      156.55     15.20 o
  -5  -8   6      123.08       98.14     12.26 o
  -4  -8   6      102.59      120.54     16.70 o
  -3  -8   6       56.72       83.01     14.20 o
  -2  -8   6       57.95       61.47     10.34 o
  -1  -8   6       63.53       59.58     12.52 o
   0  -8   6       15.66       13.21      8.05 o
   1  -8   6       26.23       31.10      9.64 o
   2  -8   6        1.62        6.10      6.43 o
   3  -8   6       14.24       12.42      6.04 o
   4  -8   6       12.24       12.27      7.80 o
   5  -8   6       52.60       59.87     14.22 o
   6  -8   6       32.35       23.05     10.32 o
   7  -8   6       12.99       18.51      9.12 o
   8  -8   6       11.18        9.32      9.23 o
 -14  -7   6        8.45        5.38      7.88 o
 -13  -7   6        5.46       -2.08      6.27 o
 -12  -7   6       33.22       39.50     11.71 o
 -11  -7   6        1.54        2.70      6.12 o
 -10  -7   6       67.67       65.56     19.47 o
  -9  -7   6       35.55       31.33     10.39 o
  -8  -7   6       32.12       31.85     10.37 o
  -7  -7   6       63.75       56.42     10.18 o
  -6  -7   6      115.84      108.74     12.39 o
  -5  -7   6      137.21      143.17     13.10 o
  -4  -7   6      115.20      114.16     11.54 o
  -3  -7   6       60.03       65.32     10.06 o
  -2  -7   6       16.68       16.86      5.80 o
  -1  -7   6      151.98      161.91     13.28 o
   0  -7   6       71.28       70.13     13.32 o
   1  -7   6       52.12       47.36     10.98 o
   2  -7   6       31.53       33.91      9.96 o
   3  -7   6       28.28       32.74      8.12 o
   4  -7   6      137.12      140.57     17.24 o
   5  -7   6       65.18       54.62     13.20 o
   6  -7   6        5.61        2.03      6.69 o
   7  -7   6        0.24        3.50      6.85 o
   8  -7   6       21.75       28.55     12.22 o
   9  -7   6       13.50       12.63      9.48 o
 -15  -6   6        2.18        0.50      7.43 o
 -14  -6   6        2.16        0.09      6.73 o
 -13  -6   6        9.19       16.14     13.62 o
 -12  -6   6       25.24       25.24     10.09 o
 -11  -6   6        8.40       12.61      7.90 o
 -10  -6   6        9.41       12.84      7.43 o
  -9  -6   6        8.40        6.37      6.49 o
  -8  -6   6       36.88       26.38      7.22 o
  -7  -6   6       46.58       38.49      7.97 o
  -6  -6   6       98.63       83.16     10.43 o
  -5  -6   6       51.59       62.18      8.89 o
  -4  -6   6       90.28       96.04     10.11 o
  -3  -6   6      148.20      140.81      9.73 o
  -2  -6   6      244.03      239.39     16.62 o
  -1  -6   6       61.91       72.46     13.77 o
   0  -6   6      130.19      146.14     14.81 o
   1  -6   6      307.06      257.08     21.80 o
   2  -6   6      813.19      662.62     63.58 o
   3  -6   6      103.06      106.79     12.39 o
   4  -6   6       40.68       46.97      9.53 o
   5  -6   6       58.44       57.11     10.07 o
   6  -6   6       85.38       81.85     11.90 o
   7  -6   6        7.41       12.01      7.77 o
   8  -6   6        0.54        5.38      7.03 o
   9  -6   6       10.86       18.26      8.93 o
  10  -6   6        0.31        7.51      7.92 o
 -15  -5   6       29.11       34.90     12.17 o
 -14  -5   6       26.32       32.53     11.13 o
 -13  -5   6      140.69      150.39     20.19 o
 -12  -5   6       18.31       13.25      7.92 o
 -11  -5   6       20.09       18.64      8.51 o
 -10  -5   6       16.47       14.85      7.88 o
  -9  -5   6       58.64       59.43     12.03 o
  -8  -5   6       84.32       88.99     11.16 o
  -7  -5   6       26.34       24.97      6.30 o
  -6  -5   6      255.48      238.98     13.58 o
  -5  -5   6       27.55       30.14      6.68 o
  -4  -5   6       99.32      102.22      9.12 o
  -3  -5   6      318.23      271.11     12.57 o
  -2  -5   6     1378.25     1493.51     27.49 o
  -1  -5   6      139.75      107.80      7.46 o
   0  -5   6      328.95      311.23     14.46 o
   1  -5   6       54.40       59.87      7.85 o
   2  -5   6       13.21       14.61      5.00 o
   3  -5   6       66.57       65.76     11.30 o
   4  -5   6      125.49      114.79     12.20 o
   5  -5   6        6.73        5.49      5.20 o
   6  -5   6      142.93      135.78     13.94 o
   7  -5   6       35.75       28.86      7.64 o
   8  -5   6        7.03        4.94      6.57 o
   9  -5   6        0.23        2.89      7.09 o
  10  -5   6        0.29        0.72      6.85 o
  11  -5   6        2.30       -2.80     10.36 o
 -16  -4   6       31.30       26.69     10.26 o
 -15  -4   6       21.13       24.64     10.03 o
 -14  -4   6       23.21       34.19     10.97 o
 -13  -4   6        1.15        2.15      6.16 o
 -12  -4   6      147.93      142.66     26.15 o
 -11  -4   6       58.42       74.86     14.04 o
 -10  -4   6      296.33      300.52     48.46 o
  -9  -4   6       67.97       80.29     12.81 o
  -8  -4   6      156.66      168.85     12.35 o
  -7  -4   6     1005.07      907.59     55.35 o
  -6  -4   6       81.23      113.61     10.21 o
  -5  -4   6      101.29      111.60     10.04 o
  -4  -4   6      225.15      193.03     22.11 o
  -3  -4   6      444.18      424.74     14.15 o
  -2  -4   6      378.91      394.04     11.96 o
  -1  -4   6      130.10      121.15      6.66 o
   0  -4   6       97.62      108.35      9.01 o
   1  -4   6      405.48      360.84     14.46 o
   2  -4   6      566.29      600.75     18.55 o
   3  -4   6      164.35      165.02     10.44 o
   4  -4   6      161.14      148.04     15.34 o
   5  -4   6       53.81       49.02     10.69 o
   6  -4   6       14.36       12.87      5.82 o
   7  -4   6       13.73       10.66      5.98 o
   8  -4   6       39.20       35.80      8.56 o
   9  -4   6        4.13        6.34      6.99 o
  10  -4   6        9.55       14.29     11.49 o
  11  -4   6       17.24       22.68     14.60 o
 -16  -3   6        3.29        4.31      7.62 o
 -15  -3   6        0.67       -2.11      6.27 o
 -14  -3   6        2.00       -1.14      5.75 o
 -13  -3   6        7.62       10.29      8.96 o
 -12  -3   6      416.47      420.45     25.55 o
 -11  -3   6       63.17       55.34     11.94 o
 -10  -3   6      911.78      847.42     43.80 o
  -9  -3   6       79.84       87.28     12.51 o
  -8  -3   6       26.44       23.65      6.11 o
  -7  -3   6      750.93      803.06     22.39 o
  -6  -3   6      161.68      146.30      9.57 o
  -5  -3   6      499.28      466.64     15.46 o
  -4  -3   6      271.88      283.97     11.68 o
  -3  -3   6     1221.25     1186.94     20.97 o
  -2  -3   6      102.67       95.84      5.34 o
  -1  -3   6      384.22      434.87     14.90 o
   0  -3   6       77.30       82.25      7.79 o
   1  -3   6      643.90      658.24     18.27 o
   2  -3   6        4.90        2.33      3.16 o
   3  -3   6      388.49      367.88     18.85 o
   4  -3   6       31.39       35.29      6.27 o
   5  -3   6       20.35        9.22      6.23 o
   6  -3   6       40.44       51.72     11.02 o
   7  -3   6      163.88      165.97     17.53 o
   8  -3   6       19.35       26.04      9.36 o
   9  -3   6       10.20        9.15      7.56 o
  10  -3   6        6.85       18.09      8.51 o
  11  -3   6        8.79        6.01     10.56 o
  12  -3   6        1.61        9.01     12.43 o
 -17  -2   6       15.60        9.22     11.70 o
 -16  -2   6        5.41        4.66     11.18 o
 -15  -2   6        0.94       -2.21      6.59 o
 -14  -2   6      177.25      208.15     20.61 o
 -13  -2   6       39.26       43.64     10.96 o
 -12  -2   6       24.06       22.55      8.92 o
 -11  -2   6       24.84       33.97      9.78 o
 -10  -2   6      110.59      105.13     17.91 o
  -9  -2   6       38.66       43.35      9.20 o
  -8  -2   6     1147.99     1057.05     54.11 o
  -7  -2   6      219.10      193.70     10.85 o
  -6  -2   6     1385.63     1359.23     27.96 o
  -5  -2   6      209.38      217.70     14.39 o
  -4  -2   6      285.61      313.03     12.43 o
  -3  -2   6     2445.54     2517.11     79.01 o
  -2  -2   6      911.83      918.04     12.72 o
  -1  -2   6      636.62      668.69     16.97 o
   0  -2   6       52.04       43.18      5.80 o
   1  -2   6      710.76      686.71     30.65 o
   2  -2   6      644.76      666.81     25.27 o
   3  -2   6        4.76        2.03      3.47 o
   4  -2   6       70.48       69.62      8.01 o
   5  -2   6       17.19       23.57      5.73 o
   6  -2   6        9.54       16.17      7.24 o
   7  -2   6      136.52      138.45     15.96 o
   8  -2   6       27.58       36.87      9.92 o
   9  -2   6       79.54       73.64     14.36 o
  10  -2   6       34.30       34.13     10.76 o
  11  -2   6       25.97       31.00     10.19 o
  12  -2   6       10.54       12.77     14.50 o
 -17  -1   6        0.09        5.07     10.98 o
 -16  -1   6       12.28       19.88     13.67 o
 -15  -1   6      100.54       94.44     25.16 o
 -14  -1   6       51.23       73.26     16.98 o
 -13  -1   6       68.11       48.30     11.34 o
 -12  -1   6       52.82       46.89     10.94 o
 -11  -1   6      149.49      173.94     17.62 o
 -10  -1   6      306.48      250.97     17.35 o
  -9  -1   6       88.09       77.19      8.39 o
  -8  -1   6      175.20      175.97      8.42 o
  -7  -1   6     1043.45     1008.44     33.40 o
  -6  -1   6     1483.41     1389.59     25.18 o
  -5  -1   6      816.56      727.55     20.61 o
  -4  -1   6      544.19      494.85     13.40 o
  -3  -1   6     1204.84     1227.42     30.39 o
  -2  -1   6     2005.76     2064.94     62.39 o
  -1  -1   6     1234.97     1016.10     19.09 o
   0  -1   6      270.95      252.17     10.12 o
   1  -1   6     1167.82     1167.32     21.64 o
   2  -1   6        1.20        5.20      3.21 o
   3  -1   6      242.44      211.94     10.66 o
   4  -1   6      479.47      505.97     16.89 o
   5  -1   6      159.52      149.28     12.89 o
   6  -1   6      207.67      198.61     12.07 o
   7  -1   6       39.89       47.22     10.86 o
   8  -1   6      150.91      170.98     17.80 o
   9  -1   6       49.29       75.64     13.91 o
  10  -1   6       12.26       20.34      8.97 o
  11  -1   6        0.46       -0.03      6.66 o
  12  -1   6        0.69       -5.07      8.80 o
 -17   0   6       23.04       23.51     15.12 o
 -16   0   6        1.67        8.49     11.08 o
 -15   0   6       19.40       27.44     16.05 o
 -14   0   6        7.25       -0.41      9.22 o
 -13   0   6        1.80        3.76      6.12 o
 -12   0   6        3.87       20.88      8.18 o
 -11   0   6      593.98      641.92     21.46 o
 -10   0   6       39.21       36.60      9.48 o
  -9   0   6       60.72       70.38     11.24 o
  -8   0   6       23.67       17.21      4.63 o
  -7   0   6      433.84      344.22     30.65 o
  -6   0   6      151.66      181.79      9.22 o
  -5   0   6       41.41       45.37      5.54 o
  -4   0   6        0.08        1.96      2.49 o
  -3   0   6      475.80      558.60     20.50 o
  -2   0   6        3.13        2.01      1.90 o
  -1   0   6      765.45      707.10     23.92 o
   0   0   6     2150.53     2292.45     26.99 o
   1   0   6      288.99      234.06      9.38 o
   2   0   6     1443.02     1366.66     23.39 o
   3   0   6      208.21      165.11      9.34 o
   4   0   6        4.68        1.40      3.01 o
   5   0   6       16.58       14.31      4.95 o
   6   0   6        4.47       12.67      5.08 o
   7   0   6       28.38       28.49      6.87 o
   8   0   6       65.04       68.27     12.87 o
   9   0   6       97.79       83.82     14.45 o
  10   0   6        1.14        6.42      9.32 o
  11   0   6        6.25       10.46     11.39 o
  12   0   6        1.02        0.10     10.46 o
 -17   1   6        0.09       -2.17     10.15 o
 -16   1   6       12.04       12.53     13.15 o
 -15   1   6       98.57       80.98     23.51 o
 -14   1   6       52.20       52.61     18.95 o
 -13   1   6       69.18       78.16     13.77 o
 -12   1   6       53.43       55.82     11.44 o
 -11   1   6      152.63      166.28     22.73 o
 -10   1   6      312.08      292.64     30.08 o
  -9   1   6       88.64       60.82      7.73 o
  -8   1   6      172.84      173.00     12.77 o
  -7   1   6     1046.98      970.54     33.03 o
  -6   1   6     1480.55     1425.41     23.44 o
  -5   1   6      806.76      734.02     16.42 o
  -4   1   6      552.44      510.85     24.34 o
  -3   1   6     1189.59     1242.30     25.01 o
  -2   1   6     2004.26     2172.48    108.68 o
  -1   1   6     1221.78      985.98     32.21 o
   0   1   6      280.33      253.70     21.90 o
   1   1   6     1159.60     1144.14     17.43 o
   2   1   6        1.21        1.69      2.50 o
   3   1   6      240.22      205.29     10.06 o
   4   1   6      465.06      485.73     25.58 o
   5   1   6      165.34      154.54     14.81 o
   6   1   6      208.25      193.22     12.36 o
   7   1   6       38.03       33.18      7.54 o
   8   1   6      152.68      144.82     13.09 o
   9   1   6       49.13       72.16     13.43 o
  10   1   6       11.81       15.53     13.05 o
  11   1   6        0.47        5.49     11.70 o
  12   1   6        0.66       -1.86      9.94 o
 -17   2   6       15.63       21.02     16.47 o
 -16   2   6        5.27        5.70     12.32 o
 -15   2   6        0.89        8.60     11.29 o
 -14   2   6      179.62      169.62     19.81 o
 -13   2   6       37.53       36.17     10.65 o
 -12   2   6       25.22       23.93      8.82 o
 -11   2   6       23.91       24.28     12.58 o
 -10   2   6      108.32      108.88     17.71 o
  -9   2   6       34.29       34.27      6.55 o
  -8   2   6     1160.83     1018.21     43.29 o
  -7   2   6      226.31      206.31     13.36 o
  -6   2   6     1388.54     1398.62     65.81 o
  -5   2   6      205.42      204.53      8.82 o
  -4   2   6      278.38      295.87     10.55 o
  -3   2   6     2477.27     2534.09     76.48 o
  -2   2   6      924.32      965.44     54.16 o
  -1   2   6      627.84      635.78     55.92 o
   0   2   6       51.59       45.15      7.75 o
   1   2   6      703.50      676.41     46.55 o
   2   2   6      651.09      644.41     21.07 o
   3   2   6        5.47        4.67      3.27 o
   4   2   6       69.26       63.85      7.56 o
   5   2   6       16.04       25.28      6.19 o
   6   2   6       10.98       12.75      5.38 o
   7   2   6      138.57      130.56     15.97 o
   8   2   6       27.85       30.37      9.41 o
   9   2   6       79.88       76.75     14.18 o
  10   2   6       34.45       25.76      9.14 o
  11   2   6       26.17       32.41     17.50 o
  12   2   6       10.50       10.67     12.63 o
 -16   3   6        3.33        4.45     12.84 o
 -15   3   6        0.72       11.79      8.78 o
 -14   3   6        2.08        4.95      7.14 o
 -13   3   6        7.35        8.23      6.96 o
 -12   3   6      417.99      384.38     41.84 o
 -11   3   6       64.25       72.38     12.84 o
 -10   3   6      901.67      829.95     35.73 o
  -9   3   6       75.53       78.07      8.98 o
  -8   3   6       27.09       25.58      7.04 o
  -7   3   6      749.14      771.37     80.98 o
  -6   3   6      160.60      153.67      6.63 o
  -5   3   6      477.85      447.81     12.09 o
  -4   3   6      257.82      280.24     17.40 o
  -3   3   6     1245.39     1198.04     55.82 o
  -2   3   6      103.56       87.25      9.07 o
  -1   3   6      380.49      376.80     29.15 o
   0   3   6       79.55       73.80     10.46 o
   1   3   6      640.72      601.32     35.36 o
   2   3   6        4.99        3.17      3.01 o
   3   3   6      392.35      363.50     13.72 o
   4   3   6       32.19       31.59      8.74 o
   5   3   6       20.05       11.33      6.49 o
   6   3   6       41.07       39.16     15.07 o
   7   3   6      164.60      157.12     17.80 o
   8   3   6       18.11       21.04      8.71 o
   9   3   6        9.90        1.33      6.22 o
  10   3   6        6.97       12.27      7.87 o
  11   3   6        8.57       10.55      8.43 o
  12   3   6        1.67       -5.90      9.22 o
 -16   4   6       30.71       24.23     11.71 o
 -15   4   6       20.68       22.39     10.65 o
 -14   4   6       22.42       19.62     10.01 o
 -13   4   6        1.42        6.82      7.91 o
 -12   4   6      150.50      160.16     23.82 o
 -11   4   6       57.68       69.97     13.38 o
 -10   4   6      292.50      285.29     20.65 o
  -9   4   6       69.81       59.08     11.51 o
  -8   4   6      156.94      162.24     13.31 o
  -7   4   6     1016.72      828.16     26.82 o
  -6   4   6       77.09      102.73     11.19 o
  -5   4   6       97.97       98.64     11.05 o
  -4   4   6      232.52      199.46      8.53 o
  -3   4   6      446.76      422.35     28.79 o
  -2   4   6      369.47      386.37     17.86 o
  -1   4   6      134.70      124.30     11.13 o
   0   4   6      102.32      102.58      6.98 o
   1   4   6      399.81      328.69     18.33 o
   2   4   6      577.71      550.04     64.83 o
   3   4   6      158.29      145.01     32.98 o
   4   4   6      162.16      141.04     21.90 o
   5   4   6       53.48       49.83     11.22 o
   6   4   6       15.41       11.46      7.39 o
   7   4   6       13.07       19.05      7.84 o
   8   4   6       40.03       34.40     14.39 o
   9   4   6        3.92        2.34      6.54 o
  10   4   6        9.42        8.05      7.22 o
  11   4   6       17.28       17.25      9.15 o
 -15   5   6       28.85       28.46     11.41 o
 -14   5   6       25.78       22.40     10.19 o
 -13   5   6      141.38      160.02     21.52 o
 -12   5   6       17.04       15.87      8.49 o
 -11   5   6       19.61       13.62      8.24 o
 -10   5   6       15.63       21.58      9.28 o
  -9   5   6       58.64       62.21     12.23 o
  -8   5   6       84.00       80.05     19.16 o
  -7   5   6       25.95       30.65      7.91 o
  -6   5   6      257.12      221.86     15.16 o
  -5   5   6       25.91       34.11      8.18 o
  -4   5   6      102.49      109.40     22.73 o
  -3   5   6      315.09      262.38     11.16 o
  -2   5   6     1380.32     1443.45     92.11 o
  -1   5   6      139.04      108.11     22.68 o
   0   5   6      325.78      289.61     25.89 o
   1   5   6       51.69       50.43     11.49 o
   2   5   6       13.15       10.35     10.67 o
   3   5   6       67.48       59.27     11.69 o
   4   5   6      127.25      113.04     16.10 o
   5   5   6        5.73        4.87      9.32 o
   6   5   6      143.62      152.02     27.13 o
   7   5   6       34.82       33.97     15.12 o
   8   5   6        6.97        3.62     10.04 o
   9   5   6        0.18       -0.93      8.28 o
  10   5   6        0.25        6.20      7.98 o
  11   5   6        2.34        4.63      7.58 o
 -15   6   6        2.13       -0.29      8.43 o
 -14   6   6        2.20        9.83      9.99 o
 -13   6   6        9.31       11.34      9.32 o
 -12   6   6       24.16       26.57     10.61 o
 -11   6   6        7.93        4.66      7.31 o
 -10   6   6       10.17        4.45      7.97 o
  -9   6   6        7.86        3.44      6.55 o
  -8   6   6       37.77       19.21      8.71 o
  -7   6   6       45.48       38.73     15.12 o
  -6   6   6       96.52       75.63     11.30 o
  -5   6   6       53.08       55.40      9.00 o
  -4   6   6       88.14       86.98     10.79 o
  -3   6   6      146.85      129.84     12.39 o
  -2   6   6      249.13      259.91     30.50 o
  -1   6   6       61.90       63.28     10.45 o
   0   6   6      132.60      133.93     27.49 o
   1   6   6      312.26      280.84     21.95 o
   3   6   6      105.61       97.35     14.50 o
   4   6   6       41.00       46.60     15.74 o
   5   6   6       59.34       51.26     17.29 o
   6   6   6       86.82       92.16     23.40 o
   7   6   6        8.12       17.50     12.74 o
   8   6   6        0.40       -0.10      9.63 o
   9   6   6       11.01       32.21     15.12 o
  10   6   6        0.27       -4.45      8.18 o
 -14   7   6        8.39       22.53     10.07 o
 -13   7   6        5.61        6.88      8.57 o
 -12   7   6       33.52       35.32     12.58 o
 -11   7   6        1.25        2.15      7.30 o
 -10   7   6       67.65       54.10     16.15 o
  -9   7   6       35.00       36.85     11.52 o
  -8   7   6       31.37       34.45     11.26 o
  -7   7   6       64.84       32.52     15.33 o
  -6   7   6      117.11       81.91     20.09 o
  -5   7   6      132.44      109.80     12.52 o
  -4   7   6      112.79      114.47     12.85 o
  -3   7   6       57.62       49.95      9.65 o
  -2   7   6       15.65        9.22      8.80 o
  -1   7   6      154.26      164.29     14.86 o
   0   7   6       71.84       79.57     17.60 o
   1   7   6       52.87       40.07      9.96 o
   2   7   6       31.78       34.52      9.92 o
   3   7   6       27.11       36.24     14.70 o
   4   7   6      139.91      150.05     26.41 o
   5   7   6       67.41       85.85     23.09 o
   6   7   6        5.23        0.21      8.70 o
   7   7   6        0.26        3.42      9.32 o
   8   7   6       21.05       33.34     17.60 o
   9   7   6       13.33       24.44     15.43 o
 -13   8   6        0.77        5.14      7.33 o
 -12   8   6        0.73        0.76      8.45 o
 -11   8   6        0.45       -0.07      7.25 o
 -10   8   6       24.38       17.22      9.03 o
  -9   8   6       61.95       61.96     14.39 o
  -8   8   6      150.91      166.39     21.58 o
  -7   8   6      149.94      147.96     19.94 o
  -6   8   6      169.35      138.45     27.65 o
  -5   8   6      121.09       89.57     17.29 o
  -4   8   6      103.39       83.26     16.47 o
  -3   8   6       54.70       53.76     10.07 o
  -2   8   6       57.38       56.23     16.67 o
  -1   8   6       62.15       49.91     16.47 o
   0   8   6       15.14        6.73      8.91 o
   1   8   6       25.94       30.02      9.41 o
   2   8   6        1.71        2.37      6.33 o
   3   8   6       13.93       22.99     12.01 o
   4   8   6       12.70       19.36     12.01 o
   5   8   6       52.16       50.53     18.33 o
   6   8   6       31.74       41.21     18.23 o
   7   8   6       13.30       27.44     14.50 o
   8   8   6       11.31        7.15     11.49 o
 -11   9   6       43.75       53.69     15.97 o
 -10   9   6       17.85       26.50     11.49 o
  -9   9   6       17.89       19.27     10.38 o
  -8   9   6        5.83       15.63      9.69 o
  -7   9   6        2.92       -1.52      6.61 o
  -6   9   6       84.73       97.05     17.57 o
  -5   9   6       32.09       27.23     12.22 o
  -4   9   6       53.72       60.99     16.47 o
  -3   9   6       88.78       87.81     17.81 o
  -2   9   6        0.41        5.59      8.80 o
  -1   9   6       22.78       30.65     14.08 o
   0   9   6       45.64       64.10     19.26 o
   1   9   6        8.11       -4.56      7.04 o
   2   9   6        1.26       -6.11      7.15 o
   3   9   6        4.49        2.07      5.82 o
   4   9   6       42.75       54.99     18.74 o
   5   9   6        3.16       10.04     10.98 o
   6   9   6        8.24       17.29     14.08 o
   7   9   6        9.56       17.91     15.02 o
  -9  10   6        8.27       10.91      9.38 o
  -8  10   6       26.65       24.29     11.90 o
  -7  10   6       29.44       29.76     12.37 o
  -6  10   6        1.38        3.29      7.81 o
  -5  10   6       11.31        6.09      7.61 o
  -4  10   6       13.70       13.05     11.29 o
  -3  10   6        2.73        7.66      8.91 o
  -1  10   6        1.99        0.83      8.80 o
   0  10   6       50.97       52.61     18.54 o
   1  10   6        5.96        8.91      9.94 o
   2  10   6       46.55       59.03     20.09 o
   3  10   6       11.29        9.42     11.49 o
   4  10   6        3.30       14.61      8.59 o
  -6  11   6        9.90       12.25     10.96 o
  -5  11   6        1.66       -1.33      7.36 o
  -4  11   6        0.57        5.47      7.54 o
  -3  11   6       21.48       21.02     14.91 o
  -2  11   6       46.69       34.69     16.67 o
   0  11   6       11.64       20.19     12.43 o
   1  11   6        3.65        4.66     10.15 o
  -4 -11   7        0.25        0.00     10.36 o
  -3 -11   7       22.13        0.52      9.94 o
  -2 -11   7       39.68       45.46     18.33 o
  -1 -11   7       27.01       30.76     18.43 o
  -9 -10   7        3.22        0.93     10.36 o
  -8 -10   7        6.73        3.21     11.70 o
  -7 -10   7       11.49       16.88     13.57 o
  -6 -10   7        5.60        5.98      8.04 o
  -5 -10   7       27.05       37.55     12.05 o
  -4 -10   7       40.29       44.43     18.85 o
  -3 -10   7       18.15       21.54     14.81 o
  -2 -10   7        3.16        6.74      7.43 o
  -1 -10   7       58.36       67.47     15.18 o
   0 -10   7       49.55       57.08     13.96 o
   1 -10   7       12.07       10.25     13.26 o
   2 -10   7       22.80       28.79     16.47 o
   3 -10   7        8.97       20.81     14.91 o
 -11  -9   7       21.40       21.59     11.39 o
 -10  -9   7       42.68       39.45     18.85 o
  -9  -9   7        6.70        5.70     11.91 o
  -8  -9   7        8.35       -1.04      9.94 o
  -7  -9   7       16.76       31.07     11.03 o
  -6  -9   7       62.03       73.19     18.23 o
  -5  -9   7       98.10      102.28     16.76 o
  -4  -9   7       76.57      100.65     16.70 o
  -3  -9   7        5.02        8.77      7.47 o
  -2  -9   7        0.04        3.27      6.97 o
  -1  -9   7       30.68       32.90     10.71 o
   0  -9   7       40.61       44.02     11.88 o
   1  -9   7        5.67        6.35      6.92 o
   2  -9   7        8.25        8.65      8.09 o
   3  -9   7        5.11        2.07      9.63 o
   4  -9   7       26.40       22.57     15.53 o
   5  -9   7        0.68        0.72     10.36 o
   6  -9   7        3.88        6.42     12.43 o
 -13  -8   7       12.34       16.12      9.57 o
 -12  -8   7        3.07        3.84      7.68 o
 -11  -8   7       17.25       22.58     10.43 o
 -10  -8   7       55.31       57.33     14.40 o
  -9  -8   7       80.19       81.91     15.57 o
  -8  -8   7       40.92       33.19     10.18 o
  -7  -8   7       38.85       42.27     11.91 o
  -6  -8   7      103.91      103.16     17.06 o
  -5  -8   7       70.65       84.60     15.67 o
  -4  -8   7       12.76       11.18      7.47 o
  -3  -8   7       96.03       91.70     14.92 o
  -2  -8   7       44.35       55.73      9.97 o
  -1  -8   7      185.69      220.73     22.00 o
   0  -8   7       24.57       36.53     11.60 o
   1  -8   7       15.66       14.56      8.30 o
   2  -8   7       11.09       23.38      8.96 o
   3  -8   7        1.22        4.36      6.09 o
   4  -8   7        2.03       19.36     13.26 o
   5  -8   7       21.16       25.89     14.08 o
   6  -8   7       19.02       22.78     13.98 o
   7  -8   7        3.70        3.52     10.67 o
 -14  -7   7       16.54       27.64     14.03 o
 -13  -7   7        1.19       -6.53      8.49 o
 -12  -7   7       19.11       13.80      8.47 o
 -11  -7   7       17.07       23.72      9.56 o
 -10  -7   7       75.97       88.01     16.04 o
  -9  -7   7       55.48       42.57     11.53 o
  -8  -7   7       76.01       87.93     12.29 o
  -7  -7   7      170.23      174.86     15.48 o
  -6  -7   7      297.82      293.27     21.92 o
  -5  -7   7      165.66      161.77     18.47 o
  -4  -7   7        7.79        4.49      6.04 o
  -3  -7   7      102.68       88.20     11.30 o
  -2  -7   7       92.66      115.70     12.66 o
  -1  -7   7      189.40      191.44     14.60 o
   0  -7   7       73.45       73.68     13.61 o
   1  -7   7        3.95        6.07      6.11 o
   2  -7   7      123.73      130.59     17.38 o
   3  -7   7       17.05       13.44      7.83 o
   4  -7   7      112.71      107.17     16.75 o
   5  -7   7       51.28       74.94     14.66 o
   6  -7   7        5.20        2.69      9.32 o
   7  -7   7       26.24       32.00     16.26 o
   8  -7   7       17.51       21.95     14.08 o
 -15  -6   7        0.26        1.25      7.58 o
 -14  -6   7        9.08       17.20      9.63 o
 -13  -6   7       36.65       37.40     11.59 o
 -12  -6   7      134.16      149.09     20.20 o
 -11  -6   7       97.05      114.44     17.66 o
 -10  -6   7       21.02       15.89      7.68 o
  -9  -6   7       54.10       56.94     10.20 o
  -8  -6   7      109.04       96.86     11.88 o
  -7  -6   7       57.17       65.24      9.80 o
  -6  -6   7       56.13       46.49      8.31 o
  -5  -6   7       41.83       30.41      6.74 o
  -4  -6   7       19.29       22.27      7.91 o
  -3  -6   7       12.87       13.90      5.75 o
  -2  -6   7      276.60      261.74     15.15 o
  -1  -6   7        7.15       12.24      4.92 o
   0  -6   7      194.27      198.60     13.12 o
   1  -6   7      163.63      148.85     16.75 o
   2  -6   7      435.81      396.63     23.69 o
   3  -6   7      121.81      119.24     17.35 o
   4  -6   7       28.57       26.68      9.27 o
   5  -6   7      107.26       97.99     15.73 o
   6  -6   7       36.19       32.40      9.83 o
   7  -6   7       10.76       26.51     13.57 o
   8  -6   7        1.31        6.94     10.56 o
   9  -6   7        0.40       -2.17     10.15 o
 -15  -5   7       39.62       48.05     13.36 o
 -14  -5   7       22.39       29.88     10.63 o
 -13  -5   7       36.52       56.45     13.89 o
 -12  -5   7       65.96       72.24     14.57 o
 -11  -5   7       18.99       33.86     10.69 o
 -10  -5   7       88.39       83.64     14.48 o
  -9  -5   7      129.33      140.81     13.75 o
  -8  -5   7      183.58      170.84     13.63 o
  -7  -5   7       60.53       60.33      9.13 o
  -6  -5   7      158.42      176.78     14.24 o
  -5  -5   7       11.76       12.49      4.83 o
  -4  -5   7       85.90       90.17      9.01 o
  -3  -5   7       18.76       12.68      6.14 o
  -2  -5   7      669.94      617.97     37.75 o
  -1  -5   7      212.60      212.73     12.79 o
   0  -5   7      139.94      139.04     11.11 o
   1  -5   7        5.06        4.50      3.93 o
   2  -5   7       31.24       33.25      9.16 o
   3  -5   7      274.99      260.10     18.76 o
   4  -5   7      117.83      140.66     18.43 o
   5  -5   7        0.46        2.35      5.20 o
   6  -5   7        2.36        2.47      5.67 o
   7  -5   7       10.98       10.03      7.44 o
   8  -5   7        9.42       12.23      7.90 o
   9  -5   7        5.28        3.62     10.36 o
  10  -5   7        0.74       11.60     12.01 o
 -16  -4   7       21.19       21.01      9.80 o
 -15  -4   7        1.54        9.38      8.13 o
 -14  -4   7       15.07       20.61      9.63 o
 -13  -4   7       23.56       28.94      9.78 o
 -12  -4   7      323.08      314.68     37.12 o
 -11  -4   7        5.52        9.26      6.99 o
 -10  -4   7      436.43      407.75     37.75 o
  -9  -4   7      439.05      416.91     28.27 o
  -8  -4   7      527.51      529.03     42.25 o
  -7  -4   7      363.66      342.80     15.84 o
  -6  -4   7       49.46       42.95      7.14 o
  -5  -4   7       46.42       45.94      6.99 o
  -4  -4   7      310.52      332.43     13.43 o
  -3  -4   7      357.69      374.53     16.72 o
  -2  -4   7      465.78      396.53     16.05 o
  -1  -4   7      147.02      120.57     10.04 o
   0  -4   7      206.31      189.23     11.30 o
   1  -4   7       89.68       93.35     10.15 o
   2  -4   7      357.33      325.65     14.80 o
   3  -4   7       70.36       76.07     12.19 o
   4  -4   7       12.83       14.96      7.27 o
   5  -4   7      164.48      180.80     17.90 o
   6  -4   7       18.70       20.42      8.24 o
   7  -4   7       50.52       75.69     14.15 o
   8  -4   7        6.28        1.21      6.57 o
   9  -4   7        7.77        8.71      7.21 o
  10  -4   7       21.97       21.13     13.77 o
  11  -4   7        5.79        4.14     10.87 o
 -17  -3   7        1.41        4.25      8.91 o
 -16  -3   7        8.39       12.52      9.13 o
 -15  -3   7        3.42        6.35      7.45 o
 -14  -3   7       23.15       22.94     11.60 o
 -13  -3   7       27.19       32.72     10.47 o
 -12  -3   7      165.00      170.78     19.00 o
 -11  -3   7       78.57       82.00     17.35 o
 -10  -3   7      286.66      275.70     19.22 o
  -9  -3   7      217.65      175.30     12.44 o
  -8  -3   7       50.20       48.19      8.12 o
  -7  -3   7     1139.69     1049.42     28.48 o
  -6  -3   7      380.58      358.20     14.86 o
  -5  -3   7      669.79      580.39     19.36 o
  -4  -3   7       84.67      100.00     10.98 o
  -3  -3   7      559.78      637.69     14.95 o
  -2  -3   7      303.11      267.97      8.60 o
  -1  -3   7       72.05       82.14      8.39 o
   0  -3   7      416.97      430.52     17.35 o
   1  -3   7        8.12        8.13      4.20 o
   2  -3   7      622.18      540.57     18.06 o
   3  -3   7      105.66      135.21     10.55 o
   4  -3   7      134.73      171.07     15.52 o
   5  -3   7      175.44      189.03     19.62 o
   6  -3   7      131.14      132.19     15.93 o
   7  -3   7       72.19       75.64     13.95 o
   8  -3   7       76.98       66.31     13.21 o
   9  -3   7        7.96       12.84      7.98 o
  10  -3   7        7.32        7.54      7.77 o
  11  -3   7        0.34       -1.04      9.32 o
 -17  -2   7       15.19        7.35     11.18 o
 -16  -2   7        9.45       10.87     14.50 o
 -15  -2   7        9.77       17.31     12.48 o
 -14  -2   7      160.48      200.06     27.70 o
 -13  -2   7       46.27       45.69     11.67 o
 -12  -2   7      202.41      211.11     22.52 o
 -11  -2   7       31.30       34.10     11.65 o
 -10  -2   7       63.51       60.58     12.63 o
  -9  -2   7      164.06      148.86     11.68 o
  -8  -2   7      796.72      743.11     33.45 o
  -7  -2   7       94.56       81.84      8.65 o
  -6  -2   7      234.85      195.80     10.68 o
  -5  -2   7      355.86      365.81     19.00 o
  -4  -2   7       71.89       77.48      6.49 o
  -3  -2   7      573.63      523.82     13.93 o
  -2  -2   7      171.30      176.99      9.84 o
  -1  -2   7      409.85      370.46     17.50 o
   0  -2   7      604.98      644.03     18.06 o
   1  -2   7       66.53       69.15      7.58 o
   2  -2   7      479.06      466.94     16.31 o
   3  -2   7      445.43      440.31     16.29 o
   4  -2   7       16.88       21.99      5.77 o
   5  -2   7       96.78       99.73     10.07 o
   6  -2   7      254.30      239.89     17.99 o
   7  -2   7      115.62      115.42     15.56 o
   8  -2   7        2.05        2.63      6.48 o
   9  -2   7       99.70      134.84     18.12 o
  10  -2   7       25.97       37.38     16.15 o
  11  -2   7       15.08        9.63     12.32 o
  12  -2   7        0.81       13.67     10.77 o
 -17  -1   7       10.44        5.49     10.67 o
 -16  -1   7       45.18       32.10     15.84 o
 -15  -1   7       44.01       48.15     18.74 o
 -14  -1   7      188.23      210.04     24.23 o
 -13  -1   7       64.91       90.32     14.97 o
 -12  -1   7       12.86       17.44      8.05 o
 -11  -1   7       27.63       33.43      9.26 o
 -10  -1   7       15.33       22.48      7.78 o
  -9  -1   7        9.59        7.12      3.32 o
  -8  -1   7      219.76      229.12     12.89 o
  -7  -1   7       76.84       74.15      7.93 o
  -6  -1   7       66.83       75.15      7.59 o
  -5  -1   7     1419.58     1296.46     23.71 o
  -4  -1   7     1514.04     1321.71     58.51 o
  -3  -1   7     2561.98     2673.65     51.16 o
  -2  -1   7     3964.92     4234.44    106.51 o
  -1  -1   7      286.49      302.63     18.07 o
   0  -1   7      189.44      174.85      9.11 o
   1  -1   7      121.13      139.35      8.78 o
   2  -1   7      526.83      523.19     16.31 o
   3  -1   7      196.99      190.05     10.80 o
   4  -1   7      243.65      233.12     12.37 o
   5  -1   7      137.15      142.95     11.19 o
   6  -1   7       24.52       27.26      6.66 o
   7  -1   7       46.00       38.63     10.43 o
   8  -1   7        4.29        3.62      6.36 o
   9  -1   7       88.23      115.77     25.79 o
  10  -1   7        1.50       13.26     12.32 o
  11  -1   7        2.89       12.32     13.46 o
  12  -1   7        1.01       -2.80     10.04 o
 -17   0   7       11.46        8.60     12.22 o
 -16   0   7        0.19        4.04      9.94 o
 -15   0   7       68.79      100.34     26.41 o
 -14   0   7       22.65       19.57     12.53 o
 -13   0   7       31.37       32.07     10.06 o
 -12   0   7      215.91      253.13     34.69 o
 -11   0   7      496.94      391.94     23.35 o
 -10   0   7        0.07        3.46      3.76 o
  -9   0   7       20.73       25.89      5.97 o
  -8   0   7       82.13       65.25      7.63 o
  -7   0   7     3347.87     3470.73    130.43 o
  -6   0   7      103.14      100.11      8.21 o
  -5   0   7     3178.52     3282.36     85.74 o
  -4   0   7     3234.81     3563.95     98.43 o
  -3   0   7       35.49       40.96      5.06 o
  -2   0   7      698.38      698.24     21.49 o
  -1   0   7      549.51      713.07     12.14 o
   0   0   7      870.90      827.98     16.97 o
   1   0   7      349.49      285.22     10.94 o
   2   0   7      990.54      851.97     19.69 o
   3   0   7      169.44      198.35     10.70 o
   4   0   7       54.55       60.45      7.90 o
   5   0   7      256.82      253.21     13.36 o
   6   0   7       14.18       14.57      5.28 o
   7   0   7      127.42      103.88     14.33 o
   8   0   7       43.28       45.98     17.71 o
   9   0   7       11.08        6.01      8.80 o
  10   0   7        2.80       -1.97      8.70 o
  11   0   7        0.55        0.21     10.56 o
  12   0   7        1.14        4.04      9.94 o
 -17   1   7       10.37       19.88     13.77 o
 -16   1   7       43.73       39.87     16.88 o
 -15   1   7       43.01       33.86     15.53 o
 -14   1   7      192.80      191.27     30.86 o
 -13   1   7       67.15       61.10     19.05 o
 -12   1   7       13.41       13.31      5.65 o
 -11   1   7       27.86       39.90      7.59 o
 -10   1   7       15.07       22.35      9.22 o
  -9   1   7       10.48        7.37      5.67 o
  -8   1   7      221.67      244.69     11.43 o
  -7   1   7       76.19       75.03      7.43 o
  -6   1   7       61.60       78.45      7.33 o
  -5   1   7     1432.56     1348.52     23.76 o
  -4   1   7     1531.62     1364.61     35.57 o
  -3   1   7     2534.19     2728.74     32.96 o
  -2   1   7     3925.67     4198.18    133.17 o
  -1   1   7      272.42      276.63     15.01 o
   0   1   7      189.82      168.61     12.48 o
   1   1   7      121.53      127.09      6.64 o
   2   1   7      526.92      531.40     14.53 o
   3   1   7      200.16      188.55     10.01 o
   4   1   7      235.10      211.94     23.66 o
   5   1   7      143.19      147.43     15.17 o
   6   1   7       23.13       13.31      8.85 o
   7   1   7       47.31       47.24     10.94 o
   8   1   7        4.66        2.23      6.07 o
   9   1   7       87.53       95.58     24.02 o
  10   1   7        1.48        2.69      9.84 o
  11   1   7        2.89       -0.10      9.94 o
  12   1   7        1.00       10.04     13.36 o
 -17   2   7       15.03       24.54     13.15 o
 -16   2   7        9.14       14.39     11.81 o
 -15   2   7       10.09       13.26     11.29 o
 -14   2   7      159.69      191.61     31.07 o
 -13   2   7       45.52       43.27     11.37 o
 -12   2   7      204.90      202.78     37.18 o
 -11   2   7       32.52       34.08      7.34 o
 -10   2   7       59.21       54.38     10.20 o
  -9   2   7      162.55      146.53     13.77 o
  -8   2   7      800.17      706.39     49.08 o
  -7   2   7      103.35       97.44      7.35 o
  -6   2   7      227.46      210.98      9.68 o
  -5   2   7      356.26      361.03     12.53 o
  -4   2   7       70.13       85.07     11.24 o
  -3   2   7      584.38      545.02     13.70 o
  -2   2   7      165.76      162.72     10.30 o
  -1   2   7      416.08      380.72     42.04 o
   0   2   7      616.52      655.27     46.03 o
   1   2   7       67.85       68.37     10.23 o
   2   2   7      474.54      466.09     22.00 o
   3   2   7      451.28      415.52     48.10 o
   4   2   7       15.67       19.67      7.26 o
   5   2   7       94.50       72.46     12.33 o
   6   2   7      256.23      229.75     18.70 o
   7   2   7      113.97       98.84     15.32 o
   8   2   7        2.28       -2.27      5.82 o
   9   2   7      100.20      109.06     16.74 o
  10   2   7       26.13       40.49     17.09 o
  11   2   7       15.39       20.92     14.19 o
  12   2   7        0.86        7.15     10.15 o
 -17   3   7        1.50        1.45     14.19 o
 -16   3   7        8.23       15.95     12.43 o
 -15   3   7        3.30        5.16      7.30 o
 -14   3   7       23.83       30.39     10.02 o
 -13   3   7       27.43       31.31     10.23 o
 -12   3   7      163.43      157.09     18.38 o
 -11   3   7       82.64       65.10     12.35 o
 -10   3   7      287.45      243.91     18.40 o
  -9   3   7      215.80      168.73     24.75 o
  -8   3   7       49.23       51.44      9.32 o
  -7   3   7     1130.06      994.70     72.49 o
  -6   3   7      386.26      367.29     11.83 o
  -5   3   7      660.41      559.22     15.62 o
  -4   3   7       89.75      112.29     13.72 o
  -3   3   7      570.98      619.13     32.57 o
  -2   3   7      305.57      256.18     14.86 o
  -1   3   7       74.54       86.63     10.59 o
   0   3   7      423.47      408.13     27.65 o
   1   3   7        8.51        7.11      5.75 o
   2   3   7      622.91      501.29     23.64 o
   3   3   7      107.17       96.66     16.00 o
   4   3   7      133.53      144.67     16.10 o
   5   3   7      174.36      175.26     18.04 o
   6   3   7      132.18      119.80     16.45 o
   7   3   7       72.77       56.20     12.61 o
   8   3   7       75.45       64.69     21.54 o
   9   3   7        7.90       11.23      8.22 o
  10   3   7        7.23       17.26      9.04 o
  11   3   7        0.35        9.53     12.22 o
 -16   4   7       21.20       20.76     10.37 o
 -15   4   7        1.45        4.26      8.41 o
 -14   4   7       14.60       18.75      9.19 o
 -13   4   7       22.62       13.78      8.01 o
 -12   4   7      327.74      332.63     23.98 o
 -11   4   7        6.20        8.12      6.85 o
 -10   4   7      436.12      379.44     23.61 o
  -9   4   7      445.25      355.30     31.58 o
  -8   4   7      530.93      535.90     30.45 o
  -7   4   7      363.21      357.30     24.44 o
  -6   4   7       51.71       44.72      8.97 o
  -5   4   7       47.95       49.62      9.08 o
  -4   4   7      306.57      326.70     11.64 o
  -3   4   7      355.20      351.34     12.57 o
  -2   4   7      461.72      399.60     22.47 o
  -1   4   7      151.72      128.02     12.22 o
   0   4   7      199.85      170.66     13.90 o
   1   4   7       84.05       92.28     12.55 o
   2   4   7      356.92      346.70     29.20 o
   3   4   7       73.36       79.79     12.69 o
   4   4   7       13.25       22.92      8.36 o
   5   4   7      165.90      181.00     26.10 o
   6   4   7       18.54       21.63      8.85 o
   7   4   7       49.71       61.82     14.86 o
   8   4   7        6.02        5.28      7.16 o
   9   4   7        7.60       10.09      8.28 o
  10   4   7       21.90       28.89     10.73 o
  11   4   7        5.73        2.62      7.48 o
 -15   5   7       39.57       49.18     14.41 o
 -14   5   7       22.12       28.02     10.78 o
 -13   5   7       36.88       37.27     12.19 o
 -12   5   7       64.54       73.00     14.36 o
 -11   5   7       18.96       19.26      9.01 o
 -10   5   7       87.32       77.43     14.46 o
  -9   5   7      130.35      122.92     23.92 o
  -8   5   7      185.42      134.10     23.30 o
  -7   5   7       61.35       56.37     11.60 o
  -6   5   7      158.26      168.44     14.61 o
  -5   5   7       12.85       10.34      5.48 o
  -4   5   7       85.07       94.91     10.55 o
  -3   5   7       16.69       14.05      4.64 o
  -2   5   7      668.39      633.91     33.09 o
  -1   5   7      218.68      216.84     15.46 o
   0   5   7      141.58      142.15     15.48 o
   1   5   7        5.32        4.44      5.25 o
   2   5   7       31.73       40.50      9.85 o
   3   5   7      276.15      235.15     18.53 o
   4   5   7      116.40      111.99     19.11 o
   5   5   7        0.19       -0.38      5.67 o
   6   5   7        2.67        6.54      7.13 o
   7   5   7       10.63        7.36      6.86 o
   8   5   7        9.44        8.88      8.12 o
   9   5   7        5.16       13.07      8.32 o
  10   5   7        0.78       -1.19      6.57 o
 -15   6   7        0.24       -4.13      7.15 o
 -14   6   7        9.03       10.12      9.77 o
 -13   6   7       37.80       45.64     13.54 o
 -12   6   7      131.45      124.83     19.54 o
 -11   6   7       94.12       78.93     15.74 o
 -10   6   7       21.32       21.24      8.51 o
  -9   6   7       55.61       59.83     12.76 o
  -8   6   7      110.36      105.11     22.89 o
  -7   6   7       55.89       60.58     18.12 o
  -6   6   7       55.09       54.34     10.39 o
  -5   6   7       42.32       20.25      7.03 o
  -4   6   7       20.85       23.08      7.21 o
  -3   6   7       13.15       13.55      6.55 o
  -2   6   7      276.38      235.65     41.63 o
  -1   6   7        7.98        7.61      5.75 o
   0   6   7      199.23      205.42     16.33 o
   1   6   7      165.94      156.88     25.16 o
   2   6   7      433.42      353.64     32.83 o
   3   6   7      122.57      131.34     17.04 o
   4   6   7       28.40       33.05     10.54 o
   5   6   7      107.55       90.57     18.12 o
   6   6   7       37.58       32.91     10.72 o
   7   6   7       10.89       14.44      8.28 o
   8   6   7        1.43        4.31      7.26 o
   9   6   7        0.42        1.19      7.29 o
 -14   7   7       16.50       17.85     10.80 o
 -13   7   7        1.29        2.91      8.72 o
 -12   7   7       19.83       22.32     14.81 o
 -11   7   7       17.01       17.42      9.17 o
 -10   7   7       76.28       66.24     14.84 o
  -9   7   7       56.49       34.14     11.23 o
  -8   7   7       75.36       60.17     18.85 o
  -7   7   7      173.03      121.78     24.75 o
  -6   7   7      298.32      298.96     32.21 o
  -5   7   7      165.17      144.86     14.54 o
  -4   7   7        6.91        3.99      5.57 o
  -3   7   7       99.82       88.41     12.01 o
  -2   7   7       90.30       81.29     18.54 o
  -1   7   7      191.01      166.41     25.06 o
   0   7   7       73.33       84.29     21.59 o
   1   7   7        4.09       10.40      6.82 o
   2   7   7      123.45      126.50     23.97 o
   3   7   7       15.91       15.60      7.87 o
   4   7   7      115.98       87.19     15.23 o
   5   7   7       52.35       61.01     13.60 o
   6   7   7        4.75        8.23      7.71 o
   7   7   7       26.49       30.60     10.75 o
   8   7   7       17.40       12.49      9.02 o
 -13   8   7       12.22        7.36      7.94 o
 -12   8   7        2.98        2.04      8.32 o
 -11   8   7       17.47       14.13      9.42 o
 -10   8   7       55.83       65.25     15.61 o
  -9   8   7       80.09       78.45     16.07 o
  -8   8   7       42.19       54.26     13.73 o
  -7   8   7       40.40       32.72     16.88 o
  -6   8   7      103.28       98.58     24.34 o
  -5   8   7       70.81       59.03     15.74 o
  -4   8   7       13.43       15.75      6.99 o
  -3   8   7       93.49       84.19     13.02 o
  -2   8   7       42.97       62.34     17.91 o
  -1   8   7      183.99      174.59     26.82 o
   0   8   7       24.04       45.56     16.88 o
   1   8   7       15.75       18.74      7.94 o
   2   8   7       10.81       14.48      8.85 o
   3   8   7        1.31        0.71      9.48 o
   4   8   7        2.16        5.18      6.10 o
   5   8   7       20.65       20.32      9.48 o
   6   8   7       18.96       21.51      9.79 o
   7   8   7        3.73        2.57      6.98 o
 -11   9   7       21.27       15.62     11.48 o
 -10   9   7       41.70       31.84     12.46 o
  -9   9   7        6.62        5.93      8.45 o
  -8   9   7        8.31        6.00      8.14 o
  -7   9   7       15.72       16.63      9.07 o
  -6   9   7       61.86       53.95     20.30 o
  -5   9   7       98.94       61.62     16.88 o
  -4   9   7       77.92       63.48     16.88 o
  -3   9   7        5.48        3.37      6.30 o
  -2   9   7        0.07        1.35      8.60 o
  -1   9   7       31.02       33.03     14.39 o
   0   9   7       40.70       53.85     18.43 o
   1   9   7        5.48        8.18      9.94 o
   2   9   7        8.08       10.67     10.56 o
   3   9   7        5.03        2.93      6.56 o
   4   9   7       26.66       32.29     10.89 o
   5   9   7        0.73        4.34      7.16 o
   6   9   7        3.73       10.88      9.33 o
  -9  10   7        3.05        2.94      9.68 o
  -8  10   7        6.64        4.63      8.64 o
  -7  10   7       11.86       10.55      9.50 o
  -6  10   7        5.38       -2.90     13.77 o
  -5  10   7       27.05        8.28     12.32 o
  -4  10   7       40.29       34.79     15.12 o
  -3  10   7       17.81       21.44     12.01 o
  -1  10   7       59.38       59.03     18.23 o
   0  10   7       49.52       51.05     18.85 o
   1  10   7       13.00       10.67     11.29 o
   2  10   7       23.06       27.86     14.91 o
   3  10   7        8.85       15.33     12.84 o
  -4  11   7        0.29       -2.59     13.36 o
  -3  11   7       21.80       25.37     17.60 o
  -2  11   7       40.15       44.63     16.15 o
  -8 -10   8       18.88       10.15     11.91 o
  -7 -10   8        7.70        5.95      7.91 o
  -6 -10   8        1.19        4.43      7.35 o
  -5 -10   8       18.54       19.00      9.90 o
  -4 -10   8       12.47        6.01     11.49 o
  -3 -10   8       28.24       35.11     16.98 o
  -2 -10   8        2.45       -0.10      7.58 o
  -1 -10   8       38.35       49.56     18.48 o
   0 -10   8        2.22        9.73      8.27 o
   1 -10   8       28.07       23.30     15.33 o
   2 -10   8        5.34       10.04     14.29 o
 -11  -9   8       18.21       37.18     17.29 o
 -10  -9   8        5.55        7.66     10.67 o
  -9  -9   8        0.88        2.69     11.70 o
  -8  -9   8        4.93        6.68      8.02 o
  -7  -9   8       49.70       40.25     12.42 o
  -6  -9   8       47.56       50.13     13.42 o
  -5  -9   8       40.89       36.96     11.09 o
  -4  -9   8       39.39       47.59     12.80 o
  -3  -9   8        2.41       -1.04      9.84 o
  -2  -9   8        5.32        2.70      7.50 o
  -1  -9   8       97.44       95.18     17.13 o
   0  -9   8       52.81       66.03     14.78 o
   1  -9   8        1.47        3.54      7.36 o
   2  -9   8        1.20        4.28      7.51 o
   3  -9   8       26.50       26.82     15.53 o
   4  -9   8        3.45       -3.73      8.70 o
   5  -9   8        1.91        6.11     11.70 o
 -12  -8   8        0.12       -0.75      6.55 o
 -11  -8   8       13.61        9.42     11.60 o
 -10  -8   8       38.83       44.11     18.33 o
  -9  -8   8       17.82       25.99     15.33 o
  -8  -8   8       23.50       17.91      9.82 o
  -7  -8   8       92.88       90.23     16.86 o
  -6  -8   8        3.92        1.26      6.64 o
  -5  -8   8      112.19      104.27     17.00 o
  -4  -8   8       36.70       49.90     12.44 o
  -3  -8   8       90.98      107.18     16.39 o
  -2  -8   8       84.73      106.49     17.45 o
  -1  -8   8       32.31       22.40      9.83 o
   0  -8   8       84.85       88.06     16.30 o
   1  -8   8       24.50       27.21      9.80 o
   2  -8   8        0.57        0.99      6.44 o
   3  -8   8       12.38       12.49      7.39 o
   4  -8   8        5.81       25.16     13.88 o
   5  -8   8       12.82       15.22     11.18 o
   6  -8   8        2.97       13.05     12.43 o
 -14  -7   8       12.56       13.65      9.16 o
 -13  -7   8       15.65       10.65      8.85 o
 -12  -7   8        3.69       12.08      8.13 o
 -11  -7   8       32.76       28.57     10.58 o
 -10  -7   8       32.51       42.88     11.76 o
  -9  -7   8       79.33       93.22     16.59 o
  -8  -7   8       12.93       10.25      7.70 o
  -7  -7   8      217.82      202.28     21.86 o
  -6  -7   8      242.29      259.04     22.19 o
  -5  -7   8       63.05       72.98     14.17 o
  -4  -7   8       40.24       46.17     11.19 o
  -3  -7   8       45.75       41.94     10.98 o
  -2  -7   8       57.97       60.40     10.40 o
  -1  -7   8       44.71       59.95     10.11 o
   0  -7   8       96.39       99.97     17.03 o
   1  -7   8       20.39       23.09      9.10 o
   2  -7   8       14.41       11.28      7.77 o
   3  -7   8       35.43       44.65     11.85 o
   4  -7   8       86.18       99.59     16.82 o
   5  -7   8       10.45       17.83      8.21 o
   6  -7   8       22.43       27.96     14.60 o
   7  -7   8       40.86       57.99     20.40 o
   8  -7   8        5.85        9.53     12.53 o
 -15  -6   8        0.71        5.19      7.47 o
 -14  -6   8       17.53       16.08      9.90 o
 -13  -6   8       40.92       53.37     13.65 o
 -12  -6   8      180.24      162.17     20.78 o
 -11  -6   8      124.50      121.14     18.13 o
 -10  -6   8       21.11       23.76      9.34 o
  -9  -6   8      146.90      137.61     21.75 o
  -8  -6   8      110.83      117.74     13.07 o
  -7  -6   8      197.51      196.01     20.39 o
  -6  -6   8       37.98       56.83     11.94 o
  -5  -6   8       15.43       19.00      8.05 o
  -4  -6   8       14.18       10.19      6.23 o
  -3  -6   8      122.63      101.30     14.46 o
  -2  -6   8       69.26       81.51     10.71 o
  -1  -6   8       40.26       42.79      8.43 o
   0  -6   8       53.35       56.54      9.08 o
   1  -6   8       29.65       21.89      8.97 o
   2  -6   8      211.69      204.62     19.95 o
   3  -6   8       24.07       27.54      9.70 o
   4  -6   8        0.42        0.34      5.74 o
   5  -6   8      182.02      223.20     21.97 o
   6  -6   8       27.15       23.17      9.52 o
   7  -6   8       21.70       32.41     14.60 o
   8  -6   8        1.49        1.24      9.32 o
   9  -6   8        0.29        4.66     11.18 o
 -15  -5   8       53.82       58.90     14.85 o
 -14  -5   8       15.30       21.04      9.52 o
 -13  -5   8       19.40       26.95     10.07 o
 -12  -5   8       51.82       47.13     12.08 o
 -11  -5   8       52.59       49.01     11.74 o
 -10  -5   8      194.59      186.86     16.12 o
  -9  -5   8       95.07       90.05     11.85 o
  -8  -5   8      112.70      128.70     18.69 o
  -7  -5   8       34.71       43.65      7.92 o
  -6  -5   8      109.76      114.44     10.24 o
  -5  -5   8       91.58       87.44     13.47 o
  -4  -5   8       38.99       45.19     10.54 o
  -3  -5   8      450.49      488.56     36.87 o
  -2  -5   8      286.08      243.61     14.29 o
  -1  -5   8      209.65      210.45     16.98 o
   0  -5   8       64.63       61.29      8.95 o
   1  -5   8      119.90      121.19     19.05 o
   2  -5   8      104.65      104.69     14.75 o
   3  -5   8      420.05      421.60     31.84 o
   4  -5   8       39.29       29.38      9.85 o
   5  -5   8       32.84       46.96     11.57 o
   6  -5   8       21.03       27.95      9.88 o
   7  -5   8       10.92        7.94      6.91 o
   8  -5   8        8.20       11.36      7.98 o
   9  -5   8        8.62       12.84     12.43 o
 -16  -4   8        2.93        5.66      8.24 o
 -15  -4   8        4.52       12.98      9.12 o
 -14  -4   8       51.14       57.83     13.87 o
 -13  -4   8       49.95       43.44     11.97 o
 -12  -4   8       84.29       88.53     15.61 o
 -11  -4   8       17.79        5.06      6.82 o
 -10  -4   8       43.43       51.39      9.55 o
  -9  -4   8      652.16      576.76     22.23 o
  -8  -4   8      145.72      144.33     12.20 o
  -7  -4   8       21.85       21.74      6.01 o
  -6  -4   8      213.08      218.01     12.28 o
  -5  -4   8      291.06      282.11     13.03 o
  -4  -4   8      349.69      344.17     19.79 o
  -3  -4   8       95.97      126.88     13.99 o
  -2  -4   8       54.19       64.27      8.65 o
  -1  -4   8       78.55       86.41      9.58 o
   0  -4   8       54.08       43.75      7.46 o
   1  -4   8      238.95      224.84     12.94 o
   2  -4   8        8.29       12.11      5.04 o
   3  -4   8       40.29       51.54     11.23 o
   4  -4   8        1.75        6.76      6.34 o
   5  -4   8      315.33      282.58     20.70 o
   6  -4   8       36.67       42.43     10.98 o
   7  -4   8      123.86      141.68     18.45 o
   8  -4   8       37.63       47.72     11.82 o
   9  -4   8       13.84       21.30     10.36 o
 -16  -3   8       16.24       24.13      9.91 o
 -15  -3   8       13.23       32.50     10.73 o
 -14  -3   8       22.48       35.97     11.39 o
 -13  -3   8       19.34       34.02     11.06 o
 -12  -3   8       41.05       57.42     19.42 o
 -11  -3   8       58.02       74.60     13.59 o
 -10  -3   8      220.88      192.82     13.87 o
  -9  -3   8       48.11       39.31      7.68 o
  -8  -3   8      317.38      328.07     15.60 o
  -7  -3   8      644.31      525.64     18.74 o
  -6  -3   8      717.70      667.07     21.69 o
  -5  -3   8     1083.72     1074.22     23.41 o
  -4  -3   8      631.44      608.16     16.47 o
  -3  -3   8      194.91      197.71     14.86 o
  -2  -3   8      418.93      391.99     24.39 o
  -1  -3   8      145.72      119.56     13.26 o
   0  -3   8      246.61      284.69     13.69 o
   1  -3   8      211.13      177.11     11.21 o
   2  -3   8       73.24       69.19      8.86 o
   3  -3   8      150.46      153.51     11.93 o
   4  -3   8       25.60       34.31      9.48 o
   5  -3   8      105.69      103.09     14.52 o
   6  -3   8       44.25       59.52     12.36 o
   7  -3   8      111.03      107.75     16.34 o
   8  -3   8       38.63       45.36     11.90 o
   9  -3   8       14.94       35.52     16.78 o
  10  -3   8        0.13        6.83     10.67 o
 -17  -2   8       25.93       25.79     14.81 o
 -16  -2   8        1.83       11.49     12.32 o
 -15  -2   8       18.22       23.30     13.72 o
 -14  -2   8      135.81      159.51     19.95 o
 -13  -2   8       45.17       63.14     16.52 o
 -12  -2   8       58.56       50.86     11.71 o
 -11  -2   8      158.21      175.14     19.68 o
 -10  -2   8      192.13      191.09     15.33 o
  -9  -2   8      764.97      704.37     22.65 o
  -8  -2   8      366.64      318.66     14.94 o
  -7  -2   8      306.71      301.33     13.92 o
  -6  -2   8       99.65      131.70      9.74 o
  -5  -2   8      321.06      328.08     13.26 o
  -4  -2   8      937.47      968.49     19.39 o
  -3  -2   8     2341.17     2328.33     25.31 o
  -2  -2   8     1840.25     1779.15     40.08 o
  -1  -2   8       55.59       56.02      7.22 o
   0  -2   8      157.92      163.77     10.14 o
   1  -2   8      282.40      257.53     12.63 o
   2  -2   8       37.64       43.41      7.31 o
   3  -2   8       41.58       38.11      7.06 o
   4  -2   8       39.77       46.43      7.81 o
   5  -2   8      107.69      105.80     14.21 o
   6  -2   8       79.16       84.55     13.93 o
   7  -2   8      122.43      116.69     16.24 o
   8  -2   8       18.99       25.99     14.39 o
   9  -2   8       13.67       23.82     14.08 o
  10  -2   8       13.32       23.51     13.98 o
  11  -2   8        3.17       18.33     13.67 o
 -17  -1   8       19.01       23.40     14.91 o
 -16  -1   8       86.95      122.51     28.68 o
 -15  -1   8       36.43       24.13     14.60 o
 -14  -1   8      144.29      146.46     18.75 o
 -13  -1   8       52.14       50.90     12.04 o
 -12  -1   8        7.63       15.30      7.60 o
 -11  -1   8       16.35       20.41      7.47 o
 -10  -1   8       57.10       54.41      8.58 o
  -9  -1   8      136.03      120.00     17.29 o
  -8  -1   8      264.58      263.10     13.42 o
  -7  -1   8      120.46      131.39      9.83 o
  -6  -1   8      312.04      303.25     12.93 o
  -5  -1   8     1451.62     1437.83     25.66 o
  -4  -1   8     4582.76     4848.32    171.64 o
  -3  -1   8     1201.85     1194.17     46.19 o
  -2  -1   8     1185.69     1145.79     74.71 o
  -1  -1   8      148.14      128.52     10.87 o
   0  -1   8      495.07      496.01     15.71 o
   1  -1   8      156.53      149.97      9.94 o
   2  -1   8      450.04      456.67     29.67 o
   3  -1   8      494.73      439.81     19.62 o
   4  -1   8      142.43      129.37     10.78 o
   5  -1   8       10.93        8.83      5.07 o
   6  -1   8       33.99       32.31     13.88 o
   7  -1   8        3.85        4.04      9.94 o
   8  -1   8        4.62        5.49     10.56 o
   9  -1   8       30.54       50.53     19.36 o
  10  -1   8        1.83        5.70     11.39 o
  11  -1   8        1.31        5.18     10.46 o
 -17   0   8        0.01        3.00     10.46 o
 -16   0   8       52.11       50.53     18.85 o
 -15   0   8        5.15       16.47     12.43 o
 -14   0   8      375.74      347.74     35.73 o
 -13   0   8      457.47      504.89     66.17 o
 -12   0   8      343.05      314.41     23.77 o
 -11   0   8       15.19       15.36      5.20 o
 -10   0   8        0.40       -2.53      3.32 o
  -9   0   8      146.88      154.93     10.74 o
  -8   0   8      421.08      431.60     16.04 o
  -7   0   8      199.92      200.40     10.96 o
  -6   0   8        7.30       13.12      4.42 o
  -5   0   8     2453.44     2684.70     49.34 o
  -4   0   8      354.31      308.87     17.19 o
  -3   0   8      105.98      109.19      9.42 o
  -2   0   8     1674.57     2076.27     38.88 o
  -1   0   8      112.39      147.08      8.60 o
   0   0   8       13.51       17.51      3.97 o
   1   0   8      860.86      969.60     20.65 o
   2   0   8       41.79       34.28      5.69 o
   3   0   8       29.11       18.62      7.25 o
   4   0   8        5.45        3.97      5.70 o
   5   0   8      470.87      432.62     23.72 o
   6   0   8       41.55       36.85      9.95 o
   7   0   8      502.86      430.60     33.55 o
   8   0   8        5.60        7.35     10.87 o
   9   0   8        3.77        5.59     11.60 o
  10   0   8        0.00        0.31     11.18 o
  11   0   8        0.37        1.55      9.63 o
 -17   1   8       18.67       12.74     12.63 o
 -16   1   8       84.13       74.25     22.26 o
 -15   1   8       36.53       32.83     15.74 o
 -14   1   8      144.81      135.35     27.03 o
 -13   1   8       52.95       57.06     18.64 o
 -12   1   8        7.46       16.76      5.94 o
 -11   1   8       15.43        9.94      5.13 o
 -10   1   8       55.52       51.67     10.16 o
  -9   1   8      136.70      117.59     10.04 o
  -8   1   8      262.86      265.54     12.43 o
  -7   1   8      120.20      129.35      9.29 o
  -6   1   8      324.77      329.00     13.18 o
  -5   1   8     1466.25     1486.38     66.59 o
  -4   1   8     4605.94     4879.53     47.79 o
  -3   1   8     1197.42     1211.18     35.31 o
  -2   1   8     1185.38     1163.58     89.83 o
  -1   1   8      142.53      128.80     12.70 o
   0   1   8      500.70      473.27     21.52 o
   1   1   8      153.67      153.17     13.80 o
   2   1   8      457.97      456.03     22.48 o
   3   1   8      500.03      455.80     23.30 o
   4   1   8      149.88      121.61     14.82 o
   5   1   8       12.25        6.38      6.19 o
   6   1   8       34.60       35.51     10.20 o
   7   1   8        4.00        4.82      6.30 o
   8   1   8        4.52        1.26      9.99 o
   9   1   8       30.57       21.23     14.70 o
  10   1   8        1.85       16.36     13.77 o
  11   1   8        1.27        9.94     13.05 o
 -17   2   8       25.70       17.50     12.22 o
 -16   2   8        1.86        6.94     10.87 o
 -15   2   8       18.21       25.16     14.81 o
 -14   2   8      133.94      168.38     26.20 o
 -13   2   8       44.15       52.31     12.11 o
 -12   2   8       58.50       53.70     12.69 o
 -11   2   8      162.34      165.02     12.95 o
 -10   2   8      193.96      181.56     21.33 o
  -9   2   8      752.42      683.80     27.03 o
  -8   2   8      359.82      305.54     18.85 o
  -7   2   8      301.02      294.53     12.27 o
  -6   2   8       98.51      112.27      8.48 o
  -5   2   8      318.16      321.27     12.81 o
  -4   2   8      934.14      937.76     21.44 o
  -3   2   8     2331.06     2362.76     80.93 o
  -2   2   8     1831.36     1830.02    113.70 o
  -1   2   8       58.33       62.84      9.95 o
   0   2   8      160.70      164.89     16.78 o
   1   2   8      282.18      260.88     17.18 o
   2   2   8       36.05       35.49      9.44 o
   3   2   8       42.32       23.32      8.16 o
   4   2   8       39.79       40.28      9.86 o
   5   2   8      107.15       88.69     14.37 o
   6   2   8       79.57       80.69     14.37 o
   7   2   8      120.63      118.21     16.87 o
   8   2   8       18.62       21.23      9.42 o
   9   2   8       13.97       14.26      7.76 o
  10   2   8       13.50       17.09     13.77 o
  11   2   8        3.25       18.64     12.63 o
 -16   3   8       16.05       16.78     11.29 o
 -15   3   8       13.54       15.76      8.63 o
 -14   3   8       23.09       26.04      9.47 o
 -13   3   8       20.76       17.02      8.26 o
 -12   3   8       38.68       48.10     11.30 o
 -11   3   8       58.58       62.95     12.30 o
 -10   3   8      223.60      210.33     17.91 o
  -9   3   8       47.90       41.34     12.79 o
  -8   3   8      313.93      306.84     23.35 o
  -7   3   8      646.81      507.45     22.71 o
  -6   3   8      720.66      667.60     17.96 o
  -5   3   8     1076.18     1057.59     22.79 o
  -4   3   8      614.97      559.43     15.50 o
  -3   3   8      197.86      190.65      9.63 o
  -2   3   8      416.22      384.61     25.94 o
  -1   3   8      151.07      124.44     13.00 o
   0   3   8      243.07      229.96     16.07 o
   1   3   8      208.48      176.47     15.75 o
   2   3   8       73.14       61.06     11.32 o
   3   3   8      151.74      133.79     35.88 o
   4   3   8       25.48       22.68      8.87 o
   5   3   8      104.31       88.95     14.75 o
   6   3   8       45.77       54.10     12.53 o
   7   3   8      111.96      104.88     16.90 o
   8   3   8       38.67       42.73     11.97 o
   9   3   8       14.92       13.96      9.06 o
  10   3   8        0.13        2.06      7.22 o
 -16   4   8        2.97       -0.96      7.09 o
 -15   4   8        4.40        2.17      6.48 o
 -14   4   8       50.68       67.44     17.45 o
 -13   4   8       48.55       37.39     11.77 o
 -12   4   8       86.60       74.79     14.48 o
 -11   4   8       17.86       12.46      7.61 o
 -10   4   8       46.52       45.87     16.57 o
  -9   4   8      656.52      599.66     39.66 o
  -8   4   8      142.25      138.80     21.07 o
  -7   4   8       23.74       21.28      7.13 o
  -6   4   8      214.47      205.58     15.39 o
  -5   4   8      287.55      266.96     17.13 o
  -4   4   8      340.63      328.69     12.46 o
  -3   4   8       90.13      117.07      9.13 o
  -2   4   8       54.67       63.91     10.20 o
  -1   4   8       76.51       53.93     10.04 o
   0   4   8       50.88       34.00      8.57 o
   1   4   8      238.18      219.67     17.02 o
   2   4   8        7.55       13.96      6.84 o
   3   4   8       40.28       49.55     11.05 o
   4   4   8        1.66        3.19      6.35 o
   5   4   8      317.51      299.30     43.23 o
   6   4   8       36.99       44.27     12.07 o
   7   4   8      123.41      137.70     19.58 o
   8   4   8       37.57       46.76     12.48 o
   9   4   8       13.99       14.48      9.42 o
  10   4   8        9.58        7.76      7.92 o
 -15   5   8       53.75       64.15     15.04 o
 -14   5   8       15.40       19.41      9.42 o
 -13   5   8       18.42       22.14      9.99 o
 -12   5   8       52.37       54.98     12.80 o
 -11   5   8       53.77       42.16     11.41 o
 -10   5   8      193.64      173.56     28.27 o
  -9   5   8       96.88       79.01     20.30 o
  -8   5   8      114.84      128.72     14.44 o
  -7   5   8       34.67       42.83      9.89 o
  -6   5   8      110.94       99.66     13.20 o
  -5   5   8       90.66       90.40     11.08 o
  -4   5   8       40.82       36.02      8.08 o
  -3   5   8      456.29      463.09     24.34 o
  -2   5   8      285.99      231.58     32.10 o
  -1   5   8      211.67      195.14     15.47 o
   0   5   8       66.55       69.00     11.99 o
   1   5   8      122.21      103.77     14.35 o
   2   5   8      106.55      104.56     14.89 o
   3   5   8      416.59      418.91     60.73 o
   4   5   8       38.24       31.89     10.37 o
   5   5   8       33.85       43.15     11.98 o
   6   5   8       20.72       26.46     10.10 o
   7   5   8       10.74       16.67      8.69 o
   8   5   8        8.26        8.42      7.68 o
   9   5   8        8.69        7.84      7.50 o
 -15   6   8        0.72        2.98      8.47 o
 -14   6   8       17.56       13.00      8.75 o
 -13   6   8       42.71       44.64     12.88 o
 -12   6   8      178.57      157.94     26.20 o
 -11   6   8      122.62      113.78     17.77 o
 -10   6   8       20.19       14.66      8.24 o
  -9   6   8      148.77       95.58     22.68 o
  -8   6   8      109.41       96.82     22.89 o
  -7   6   8      196.46      186.36     16.69 o
  -6   6   8       37.25       56.08     11.38 o
  -5   6   8       14.39       16.73      7.30 o
  -4   6   8       14.49       13.12      6.57 o
  -3   6   8      120.47      117.71     13.43 o
  -2   6   8       70.00       77.29     11.78 o
  -1   6   8       37.61       46.01     10.54 o
   0   6   8       55.40       52.33     11.57 o
   1   6   8       29.34       27.09      9.26 o
   2   6   8      215.87      215.96     19.76 o
   3   6   8       24.22       34.89     11.08 o
   4   6   8        0.47        2.56      6.50 o
   5   6   8      181.12      171.97     21.14 o
   6   6   8       26.47       24.48      9.90 o
   7   6   8       21.02       18.27      8.99 o
   8   6   8        1.65        1.61      6.68 o
   9   6   8        0.31       -6.42      7.11 o
 -14   7   8       12.17       11.51      9.32 o
 -13   7   8       15.12       14.15     10.07 o
 -12   7   8        4.03       -1.02      6.91 o
 -11   7   8       33.63       40.66     12.52 o
 -10   7   8       33.07       31.74     11.09 o
  -9   7   8       79.39       67.31     22.16 o
  -8   7   8       12.27       10.04     10.87 o
  -7   7   8      218.97      148.81     27.03 o
  -6   7   8      245.56      242.01     32.72 o
  -5   7   8       63.81       71.67     11.81 o
  -4   7   8       37.97       43.89      9.73 o
  -3   7   8       45.79       41.47      9.66 o
  -2   7   8       58.65       62.65     17.81 o
  -1   7   8       46.38       43.70     16.15 o
   0   7   8       96.44       90.07     14.24 o
   1   7   8       19.92       16.35      7.87 o
   2   7   8       14.42       11.82      7.61 o
   3   7   8       34.19       48.48     12.21 o
   4   7   8       87.38       85.27     15.67 o
   5   7   8       10.20       10.61      9.27 o
   6   7   8       22.37       24.70     10.41 o
   7   7   8       40.79       42.13     13.67 o
   8   7   8        5.84        5.77      7.99 o
 -12   8   8        0.13        2.69      7.77 o
 -11   8   8       14.04       13.36      9.63 o
 -10   8   8       39.88       35.10     12.04 o
  -9   8   8       18.78       16.12      8.24 o
  -8   8   8       24.13       25.06     14.60 o
  -7   8   8       92.92       89.06     24.34 o
  -6   8   8        4.05        7.15     10.04 o
  -5   8   8      110.69       86.16     18.43 o
  -4   8   8       36.88       33.02      9.05 o
  -3   8   8       93.92       95.38     14.32 o
  -2   8   8       85.19       86.68     21.44 o
  -1   8   8       31.35       30.45     14.81 o
   0   8   8       84.56       68.55     19.68 o
   1   8   8       25.01       33.76     15.33 o
   2   8   8        0.52        3.25      7.18 o
   3   8   8       12.48       11.01      7.75 o
   4   8   8        5.53        4.19      8.13 o
   5   8   8       12.34       14.78      8.51 o
   6   8   8        2.98       -5.12      7.03 o
 -11   9   8       18.11       22.67     11.48 o
 -10   9   8        5.77        5.24     10.15 o
  -9   9   8        0.95       -3.82      7.03 o
  -8   9   8        5.25        1.11      6.51 o
  -7   9   8       49.44       37.07     18.74 o
  -6   9   8       47.44       45.46     19.57 o
  -5   9   8       41.03       33.76     13.67 o
  -4   9   8       39.60       30.13     13.36 o
  -3   9   8        2.24        7.92      7.15 o
  -2   9   8        5.20        2.59      9.22 o
  -1   9   8       98.69       83.88     22.16 o
   0   9   8       52.40       47.74     17.19 o
   1   9   8        1.47        1.14      8.70 o
   2   9   8        1.08       -2.17      8.39 o
   3   9   8       26.20       30.53     14.86 o
   4   9   8        3.54        3.26      7.19 o
   5   9   8        1.82       -1.69      8.43 o
  -8  10   8       18.60       24.07     12.26 o
  -7  10   8        7.85        1.24     12.94 o
  -6  10   8        1.14       -0.21     10.04 o
  -5  10   8       18.55       15.22     10.98 o
  -4  10   8       12.30       11.60     10.87 o
  -3  10   8       27.45       26.20     13.26 o
  -2  10   8        2.62       10.36     10.77 o
  -1  10   8       38.30       53.02     18.43 o
   0  10   8        2.16        5.70     10.46 o
   1  10   8       29.48       25.79     15.95 o
   2  10   8        5.50        4.56     11.29 o
  -7 -10   9        0.92       12.70      9.20 o
  -6 -10   9        4.58        3.19      7.55 o
  -5 -10   9        2.36        0.10     10.46 o
  -4 -10   9        4.62       12.01     12.63 o
  -3 -10   9        6.84       22.78     16.05 o
  -2 -10   9       25.35       41.36     12.85 o
  -1 -10   9       16.78       27.61     11.29 o
   0 -10   9        9.45        7.87      9.26 o
 -10  -9   9        0.51        6.42     11.39 o
  -9  -9   9        1.10        3.89      7.09 o
  -8  -9   9        7.10       10.56      8.63 o
  -7  -9   9       57.60       69.86     16.88 o
  -6  -9   9       22.61       14.69      9.15 o
  -5  -9   9        9.31       11.50      8.54 o
  -4  -9   9       19.39       27.32      9.89 o
  -3  -9   9       12.36       19.68     14.70 o
  -2  -9   9       27.69       27.98     10.78 o
  -1  -9   9       73.26       90.27     17.08 o
   0  -9   9        3.89        6.59      7.79 o
   1  -9   9       10.84        8.89      8.81 o
   2  -9   9        6.53       13.02      9.40 o
   3  -9   9       17.98       13.98     12.94 o
 -12  -8   9        9.12        1.35     10.87 o
 -11  -8   9        1.55        8.39     12.63 o
 -10  -8   9       41.37       46.60     19.88 o
  -9  -8   9       54.88       59.79     14.94 o
  -8  -8   9       55.86       58.98     14.67 o
  -7  -8   9       22.09       24.93     10.13 o
  -6  -8   9       17.74       24.37      9.91 o
  -5  -8   9      148.36      156.75     20.21 o
  -4  -8   9       79.16       84.14     15.34 o
  -3  -8   9       92.14      103.23     16.54 o
  -2  -8   9       73.54       94.15     16.78 o
  -1  -8   9       40.82       43.32     12.03 o
   0  -8   9       12.60       19.59      9.46 o
   1  -8   9        6.26       16.31      8.52 o
   2  -8   9        7.32       11.22      7.76 o
   3  -8   9        0.90        4.44      6.99 o
   4  -8   9        0.80        0.00      6.59 o
   5  -8   9       13.84       20.40     13.88 o
 -13  -7   9       43.38       45.67     18.74 o
 -12  -7   9       14.70       11.29     10.56 o
 -11  -7   9       59.04       48.36     18.74 o
 -10  -7   9       28.96       27.73     10.02 o
  -9  -7   9       27.88       33.76     10.56 o
  -8  -7   9       19.18       19.26      9.32 o
  -7  -7   9      262.68      260.08     23.18 o
  -6  -7   9       64.78       69.99     14.33 o
  -5  -7   9      275.51      258.81     22.61 o
  -4  -7   9      132.73      197.18     32.62 o
  -3  -7   9       76.49      103.58     15.75 o
  -2  -7   9       65.68       72.25     11.39 o
  -1  -7   9       43.86       43.83     11.84 o
   0  -7   9       31.25       44.70     11.92 o
   1  -7   9       18.56       32.55     10.32 o
   2  -7   9        9.45       15.57      8.09 o
   3  -7   9       78.55      114.79     17.71 o
   4  -7   9       37.80       54.74     14.39 o
   5  -7   9        9.57       10.44      8.54 o
   6  -7   9       16.95       23.30     15.33 o
   7  -7   9        3.72        1.24     11.08 o
 -14  -6   9       21.08       31.13     11.14 o
 -13  -6   9       10.23       14.72      8.89 o
 -12  -6   9      104.29      134.72     19.52 o
 -11  -6   9       49.87       51.98     12.70 o
 -10  -6   9       63.59       88.24     16.60 o
  -9  -6   9      229.43      252.85     22.89 o
  -8  -6   9      100.14      133.20     18.78 o
  -7  -6   9       41.00       38.70     10.39 o
  -6  -6   9      108.51      106.21     16.22 o
  -5  -6   9      122.23      130.07     20.92 o
  -4  -6   9      169.19      176.50     18.92 o
  -3  -6   9       49.77       43.63     10.83 o
  -2  -6   9      328.64      323.27     17.68 o
  -1  -6   9      191.06      170.32     14.55 o
   0  -6   9      148.39      173.55     18.82 o
   1  -6   9       76.83       87.45     15.90 o
   2  -6   9       32.97       37.52     11.15 o
   3  -6   9       24.30       20.23      8.88 o
   4  -6   9       21.03       17.00      8.81 o
   5  -6   9       86.46      103.16     17.19 o
   6  -6   9       47.78       72.02     14.94 o
   7  -6   9       23.28       36.55     16.36 o
   8  -6   9        1.59        3.42      9.94 o
 -15  -5   9       38.23       56.72     14.84 o
 -14  -5   9       19.33       24.83     10.02 o
 -13  -5   9       31.48       24.65      9.92 o
 -12  -5   9        2.16       10.17      7.65 o
 -11  -5   9       11.78       14.21      6.47 o
 -10  -5   9       30.86       34.08      8.32 o
  -9  -5   9       57.90       69.95     10.58 o
  -8  -5   9       16.08       17.30      8.37 o
  -7  -5   9      456.09      450.97     26.07 o
  -6  -5   9      311.08      293.80     38.88 o
  -5  -5   9      161.44      150.68     17.10 o
  -4  -5   9      194.64      171.35     16.63 o
  -3  -5   9      171.58      176.69     17.66 o
  -2  -5   9      188.83      179.75     18.85 o
  -1  -5   9      150.72      138.50     15.79 o
   0  -5   9       30.39       38.63      7.69 o
   1  -5   9       35.42       28.28      9.15 o
   2  -5   9      327.38      310.65     21.52 o
   3  -5   9      271.97      276.77     20.76 o
   4  -5   9       36.46       50.27     11.83 o
   5  -5   9      162.70      193.57     20.87 o
   6  -5   9        0.91        7.55      7.43 o
   7  -5   9       14.05       17.52      8.46 o
   8  -5   9       17.43       21.59      9.57 o
 -16  -4   9        5.71        7.36      8.42 o
 -15  -4   9        2.17        7.94      8.16 o
 -14  -4   9       62.99       73.55     15.38 o
 -13  -4   9       18.50       15.00      8.45 o
 -12  -4   9       23.99       29.23     10.02 o
 -11  -4   9      133.90      152.38     15.00 o
 -10  -4   9      120.93      134.41     13.71 o
  -9  -4   9      673.30      690.80     36.30 o
  -8  -4   9      221.85      251.79     14.55 o
  -7  -4   9       17.54       14.33      7.42 o
  -6  -4   9      349.11      391.60     22.55 o
  -5  -4   9      378.60      320.24     20.43 o
  -4  -4   9      274.35      263.99     18.52 o
  -3  -4   9      141.81      136.23     15.16 o
  -2  -4   9      140.49      148.00     12.34 o
  -1  -4   9       95.42       89.84     10.35 o
   0  -4   9      179.77      169.87     12.31 o
   1  -4   9      183.41      177.77     12.77 o
   2  -4   9       21.72       31.45      7.15 o
   3  -4   9      120.75      109.65     14.98 o
   4  -4   9        4.93        1.19      5.39 o
   5  -4   9       41.47       52.66     12.45 o
   6  -4   9       21.19       30.40     10.26 o
   7  -4   9       40.14       49.84     12.45 o
   8  -4   9        5.76       32.10     15.64 o
   9  -4   9        2.66       19.68     13.05 o
 -16  -3   9        7.80       14.01      8.71 o
 -15  -3   9       21.18       34.02     10.97 o
 -14  -3   9        6.02        7.17      7.25 o
 -13  -3   9       35.74       36.90     11.34 o
 -12  -3   9        7.02        2.98      6.21 o
 -11  -3   9      157.04      166.25     14.62 o
 -10  -3   9       85.04       97.83     11.59 o
  -9  -3   9      445.77      433.00     18.77 o
  -8  -3   9       87.61       95.29     10.28 o
  -7  -3   9     1038.02     1013.86     28.89 o
  -6  -3   9      772.31      705.81     65.08 o
  -5  -3   9      761.85      711.42     28.59 o
  -4  -3   9      562.83      567.91     25.41 o
  -3  -3   9       21.21       22.37      7.54 o
  -2  -3   9      227.21      239.68     13.27 o
  -1  -3   9        5.28        9.43      4.54 o
   0  -3   9      225.43      210.58     12.48 o
   1  -3   9      130.25      124.34     18.17 o
   2  -3   9       32.37       33.57     11.39 o
   3  -3   9      224.07      217.99     14.04 o
   4  -3   9       38.83       32.84      9.59 o
   5  -3   9       35.88       50.61     11.65 o
   6  -3   9       35.55       55.19     18.85 o
   7  -3   9       44.52       43.91     17.81 o
   8  -3   9       11.44       12.22     13.26 o
   9  -3   9        0.59       13.15     12.32 o
  10  -3   9        3.95        0.72     11.18 o
 -17  -2   9       14.55       23.82     15.84 o
 -16  -2   9       55.49       76.02     20.50 o
 -15  -2   9       22.59       23.81     11.44 o
 -14  -2   9       22.04       33.71     10.97 o
 -13  -2   9        0.10        2.97      5.87 o
 -12  -2   9        7.99       18.42      8.10 o
 -11  -2   9      158.17      154.44     23.20 o
 -10  -2   9      393.66      376.71     18.74 o
  -9  -2   9      373.65      374.30     17.00 o
  -8  -2   9       39.81       43.29      8.18 o
  -7  -2   9       70.97       58.27      8.05 o
  -6  -2   9      263.21      265.96     12.60 o
  -5  -2   9      734.65      708.95     18.51 o
  -4  -2   9     1558.83     1628.81     40.82 o
  -3  -2   9      762.81      695.36     29.20 o
  -2  -2   9       91.63       91.06     12.19 o
  -1  -2   9      496.77      487.05     17.39 o
   0  -2   9      195.78      176.35     11.37 o
   1  -2   9       70.42       81.30      9.03 o
   2  -2   9       47.97       68.64      8.88 o
   3  -2   9      129.30      131.88     11.64 o
   4  -2   9      182.21      170.90     24.90 o
   5  -2   9      147.07      144.36     26.20 o
   6  -2   9       19.63       18.02     12.84 o
   7  -2   9       17.62        8.70     11.18 o
   8  -2   9       13.95       25.27     14.50 o
   9  -2   9        4.33        7.15     11.70 o
  10  -2   9       11.31       19.88     13.46 o
 -17  -1   9        9.85       11.91     12.53 o
 -16  -1   9       67.89       58.61     21.23 o
 -15  -1   9       90.62      104.82     17.47 o
 -14  -1   9      120.36      127.74     18.22 o
 -13  -1   9       22.68       22.51      9.20 o
 -12  -1   9        5.11        6.69      6.22 o
 -11  -1   9       43.66       47.55      8.56 o
 -10  -1   9      431.71      389.49     17.48 o
  -9  -1   9       43.65       44.94      8.03 o
  -8  -1   9       92.33       90.01      9.52 o
  -7  -1   9      116.66      113.59      9.80 o
  -6  -1   9       24.94       28.40      5.82 o
  -5  -1   9      439.49      430.97     15.17 o
  -4  -1   9      402.02      400.89     13.06 o
  -3  -1   9       92.84       97.30     12.19 o
  -2  -1   9      103.38      103.54     12.55 o
  -1  -1   9      335.97      310.59     13.01 o
   0  -1   9      315.48      343.07     13.94 o
   1  -1   9       68.31       64.93      7.91 o
   2  -1   9       68.05       66.53     11.67 o
   3  -1   9      480.29      475.81     31.38 o
   4  -1   9      135.41      113.99     14.84 o
   5  -1   9      138.54      123.34     15.69 o
   6  -1   9       32.58       51.05     18.23 o
   7  -1   9       11.53       27.34     14.60 o
   8  -1   9       22.08       32.72     16.47 o
   9  -1   9        8.47       13.57     12.74 o
  10  -1   9        0.96       10.25     11.60 o
 -17   0   9        0.66        9.63     12.53 o
 -16   0   9      183.00      199.45     35.73 o
 -15   0   9        6.64        9.11     10.36 o
 -14   0   9      280.70      347.07     81.50 o
 -13   0   9      147.91      227.31     20.07 o
 -12   0   9       18.94        6.12      6.31 o
 -11   0   9      100.86       65.90     11.75 o
 -10   0   9      105.96      132.69     11.49 o
  -9   0   9        7.96       13.16      4.94 o
  -8   0   9      102.63      103.69      9.63 o
  -7   0   9        9.94       17.08      6.01 o
  -6   0   9      300.58      362.51     14.41 o
  -5   0   9      145.24      138.12      9.37 o
  -4   0   9     3952.78     3934.12     52.99 o
  -3   0   9      410.56      409.23     13.53 o
  -2   0   9       54.55       60.14      5.70 o
  -1   0   9      421.69      487.30     28.84 o
   0   0   9     1048.22      885.93     74.92 o
   1   0   9      357.27      298.63     19.00 o
   2   0   9        8.23        8.29      5.99 o
   3   0   9        1.76        1.68      5.27 o
   4   0   9      555.55      552.97     53.28 o
   5   0   9        4.18       -1.72      5.37 o
   6   0   9      180.11      186.72     18.69 o
   7   0   9      104.36      112.98     25.68 o
   8   0   9        0.37        0.72     10.04 o
   9   0   9        0.02        6.83     12.53 o
  10   0   9        0.40        6.11     11.18 o
 -17   1   9        9.18       10.77     10.77 o
 -16   1   9       66.96       55.61     19.88 o
 -15   1   9       88.98      101.38     25.47 o
 -14   1   9      118.36       93.30     22.89 o
 -13   1   9       22.15       24.95      8.64 o
 -12   1   9        4.64        5.04      4.26 o
 -11   1   9       44.25       41.46     10.17 o
 -10   1   9      435.58      385.26     29.77 o
  -9   1   9       44.28       40.70      7.07 o
  -8   1   9       96.46       97.92      9.27 o
  -7   1   9      123.80      115.39      9.43 o
  -6   1   9       22.11       28.94      7.09 o
  -5   1   9      445.67      443.37     15.70 o
  -4   1   9      411.16      394.96     14.60 o
  -3   1   9       89.90      101.95     10.04 o
  -2   1   9      100.06       97.12     23.09 o
  -1   1   9      336.42      330.51     20.92 o
   0   1   9      312.56      327.02     34.07 o
   1   1   9       65.08       51.33     10.54 o
   2   1   9       64.55       66.00     11.87 o
   3   1   9      479.33      472.71     25.00 o
   4   1   9      133.95       93.78     14.25 o
   5   1   9      141.01      140.42     17.04 o
   6   1   9       32.65       25.03      8.99 o
   7   1   9       12.13       14.50      8.30 o
   8   1   9       22.01       13.98     13.26 o
   9   1   9        8.53       13.26     14.08 o
  10   1   9        0.99       -4.76      8.70 o
 -17   2   9       14.63       14.81     10.56 o
 -16   2   9       55.27       61.93     21.44 o
 -15   2   9       22.69       22.47     14.19 o
 -14   2   9       21.87       28.48     14.08 o
 -13   2   9        0.18        0.20      5.42 o
 -12   2   9        7.10       10.91      5.50 o
 -11   2   9      161.41      138.87     15.88 o
 -10   2   9      391.96      388.74     22.12 o
  -9   2   9      372.73      313.39     32.93 o
  -8   2   9       43.15       42.80      9.40 o
  -7   2   9       71.21       76.99      8.17 o
  -6   2   9      260.96      275.44     12.84 o
  -5   2   9      731.83      687.80     19.58 o
  -4   2   9     1587.81     1639.73     32.82 o
  -3   2   9      768.36      742.95     22.94 o
  -2   2   9       91.35       90.05      8.24 o
  -1   2   9      494.75      452.31     22.00 o
   0   2   9      201.34      162.82     15.19 o
   1   2   9       69.25       69.87     11.95 o
   2   2   9       48.99       53.21     10.79 o
   3   2   9      128.97      136.72     16.13 o
   4   2   9      179.86      172.29     24.75 o
   5   2   9      148.82      130.87     17.17 o
   6   2   9       20.39       14.93      8.17 o
   7   2   9       16.89       15.75      9.15 o
   8   2   9       13.61       15.28      9.15 o
   9   2   9        4.13        5.07     11.70 o
  10   2   9       11.36        1.55      9.84 o
 -16   3   9        8.01       11.29     11.91 o
 -15   3   9       21.75       29.59     10.09 o
 -14   3   9        6.45        4.09      7.36 o
 -13   3   9       37.46       41.53     15.38 o
 -12   3   9        7.37        4.35      6.66 o
 -11   3   9      156.97      126.23     23.92 o
 -10   3   9       85.19       96.83     13.73 o
  -9   3   9      443.39      430.03     22.95 o
  -8   3   9       85.70       90.05     15.17 o
  -7   3   9     1052.34      967.32     32.25 o
  -6   3   9      778.64      678.42     26.71 o
  -5   3   9      756.88      697.28     20.02 o
  -4   3   9      556.88      525.99     15.66 o
  -3   3   9       21.99       26.24      5.85 o
  -2   3   9      234.60      254.97     24.28 o
  -1   3   9        4.48        7.67      6.12 o
   0   3   9      228.26      205.48     18.80 o
   1   3   9      129.26      115.45     14.53 o
   2   3   9       31.67       31.08      9.37 o
   3   3   9      225.48      204.40     19.88 o
   4   3   9       39.18       40.51     11.31 o
   5   3   9       34.99       29.65      9.75 o
   6   3   9       35.12       39.80     11.57 o
   7   3   9       45.05       43.25     12.14 o
   8   3   9       11.52       13.48      8.89 o
   9   3   9        0.61        6.32      8.20 o
  10   3   9        4.04       15.64     11.29 o
 -16   4   9        5.68        0.17      6.77 o
 -15   4   9        2.18        5.93      7.91 o
 -14   4   9       62.77       61.26     13.70 o
 -13   4   9       17.69       22.30      9.11 o
 -12   4   9       23.85       16.43      7.98 o
 -11   4   9      129.40      128.51     25.06 o
 -10   4   9      126.79      139.80     25.06 o
  -9   4   9      671.79      665.55     47.07 o
  -8   4   9      219.80      215.71     16.82 o
  -7   4   9       16.89       14.13      7.06 o
  -6   4   9      348.86      360.63     61.51 o
  -5   4   9      378.72      316.65     26.87 o
  -4   4   9      274.33      256.01     11.80 o
  -3   4   9      141.49      122.55     15.02 o
  -2   4   9      140.55      138.64     14.28 o
  -1   4   9       94.02       91.81     12.85 o
   0   4   9      183.94      181.89     17.35 o
   1   4   9      182.51      178.62     17.93 o
   2   4   9       22.57       23.20      8.53 o
   3   4   9      120.53      105.61     15.85 o
   4   4   9        4.60        3.65      6.62 o
   5   4   9       42.16       38.94     11.49 o
   6   4   9       22.13       26.10     10.35 o
   7   4   9       40.71       42.08     12.21 o
   8   4   9        5.76       -1.71      6.78 o
   9   4   9        2.73        2.15      8.16 o
 -15   5   9       38.06       41.31     12.18 o
 -14   5   9       19.00       16.42      8.91 o
 -13   5   9       31.07       34.61     11.11 o
 -12   5   9        2.43        4.36      6.47 o
 -11   5   9       10.73       16.82      8.48 o
 -10   5   9       29.76       24.23     14.08 o
  -9   5   9       60.02       71.14     19.47 o
  -8   5   9       16.88       15.02      7.68 o
  -7   5   9      451.41      426.85     32.21 o
  -6   5   9      308.82      258.16     25.58 o
  -5   5   9      159.12      137.40     13.72 o
  -4   5   9      199.20      159.46     14.38 o
  -3   5   9      175.72      184.89     14.03 o
  -2   5   9      185.67      174.87     15.84 o
  -1   5   9      152.00      135.72     15.45 o
   0   5   9       29.51       25.63      9.12 o
   1   5   9       37.37       45.47     10.84 o
   2   5   9      329.38      300.47     63.12 o
   3   5   9      269.48      263.27     21.59 o
   4   5   9       36.50       43.65     11.75 o
   5   5   9      164.27      158.21     20.44 o
   6   5   9        0.95        8.93      7.57 o
   7   5   9       14.27       22.45     10.05 o
   8   5   9       17.68       29.54     11.28 o
 -14   6   9       21.78       28.09     10.72 o
 -13   6   9       10.82       10.11      8.89 o
 -12   6   9      104.38      105.12     20.71 o
 -11   6   9       50.82       52.55     12.96 o
 -10   6   9       63.40       60.89     19.78 o
  -9   6   9      228.78      211.25     31.38 o
  -8   6   9       98.41      117.74     24.54 o
  -7   6   9       41.34       42.98     10.39 o
  -6   6   9      107.74      102.83     14.49 o
  -5   6   9      123.00      125.26     13.94 o
  -4   6   9      169.93      162.45     18.12 o
  -3   6   9       49.94       60.19     10.70 o
  -2   6   9      323.18      253.71     27.65 o
  -1   6   9      193.02      187.68     17.57 o
   0   6   9      154.42      164.85     19.47 o
   1   6   9       78.08       76.87     14.13 o
   2   6   9       33.21       44.61     11.35 o
   3   6   9       24.31       33.92     10.35 o
   4   6   9       20.97       12.10      8.32 o
   5   6   9       86.28       75.84     15.48 o
   6   6   9       46.56       54.30     24.75 o
   7   6   9       22.82       15.13      9.29 o
   8   6   9        1.62        0.88      8.70 o
 -13   7   9       42.75       30.13     11.56 o
 -12   7   9       15.25       11.68      8.97 o
 -11   7   9       60.43       53.80     13.77 o
 -10   7   9       29.35       28.48     15.22 o
  -9   7   9       28.90       21.54     12.94 o
  -8   7   9       19.49       16.15     13.15 o
  -7   7   9      260.36      225.96     32.41 o
  -6   7   9       66.81       61.01     12.62 o
  -5   7   9      274.60      258.62     18.00 o
  -4   7   9      132.53      128.97     15.15 o
  -3   7   9       76.13       78.40     12.87 o
  -2   7   9       62.93       87.30     21.33 o
  -1   7   9       44.68       48.46     16.88 o
   0   7   9       31.40       33.63      9.66 o
   1   7   9       18.16       24.06      9.26 o
   2   7   9        8.75       11.58      7.65 o
   3   7   9       77.64       85.76     24.08 o
   4   7   9       36.89       28.88     10.92 o
   5   7   9        9.15        7.81      7.40 o
   6   7   9       17.15       21.86     10.46 o
   7   7   9        3.80        5.48      7.50 o
 -12   8   9        8.82        4.90      7.46 o
 -11   8   9        1.24        3.43      7.57 o
 -10   8   9       41.98       37.29     12.20 o
  -9   8   9       53.58       50.12     19.26 o
  -8   8   9       55.25       63.27     22.06 o
  -7   8   9       22.60       13.57     12.74 o
  -6   8   9       17.10       18.64     13.57 o
  -5   8   9      147.11      131.57     16.98 o
  -4   8   9       79.67       74.02     22.37 o
  -3   8   9       93.34       82.16     13.49 o
  -2   8   9       74.38       84.50     21.75 o
  -1   8   9       40.41       28.37     14.50 o
   0   8   9       12.72       15.02     10.56 o
   1   8   9        6.40        9.11      9.84 o
   2   8   9        7.43        7.40      7.03 o
   3   8   9        0.91       11.37      7.59 o
   4   8   9        0.73        8.01      7.77 o
   5   8   9       13.65        8.28      7.91 o
 -10   9   9        0.44        2.01      6.77 o
  -9   9   9        1.02       -0.38      6.50 o
  -8   9   9        7.43        2.38      9.11 o
  -7   9   9       56.56       57.06     20.81 o
  -6   9   9       21.36       16.05     13.15 o
  -5   9   9        8.54       14.39     10.98 o
  -4   9   9       19.40       18.43     13.05 o
  -3   9   9       11.85       20.65      7.93 o
  -2   9   9       28.94       25.68     14.70 o
  -1   9   9       74.04       76.22     21.95 o
   0   9   9        3.81        7.25     10.04 o
   1   9   9       11.20        9.42     10.67 o
   2   9   9        6.80        3.31     10.15 o
   3   9   9       18.09       37.49     18.33 o
  -7  10   9        0.90       10.46     10.67 o
  -6  10   9        4.62        3.42      9.84 o
  -5  10   9        2.27       10.67     10.46 o
  -4  10   9        4.85        6.01      9.94 o
  -3  10   9        6.61        6.01      9.22 o
  -2  10   9       25.25       26.67      9.00 o
  -1  10   9       16.17       16.78     12.32 o
   0  10   9        9.91       17.81     14.39 o
  -5 -10  10       15.37       21.85     14.81 o
  -4 -10  10       16.08       15.74     12.84 o
  -3 -10  10        8.29       -1.24     10.87 o
  -2 -10  10       24.64       46.50     19.78 o
  -9  -9  10       20.76       24.26     10.46 o
  -8  -9  10       27.51       34.53     12.22 o
  -7  -9  10       46.76       36.77     11.95 o
  -6  -9  10       19.88       21.11     10.31 o
  -5  -9  10        8.04       14.90      9.33 o
  -4  -9  10       39.80       35.52     17.71 o
  -3  -9  10        4.60       -3.52      8.60 o
  -2  -9  10       38.35       54.08     14.18 o
  -1  -9  10       57.47       69.82     15.94 o
   0  -9  10       12.62       18.16     10.20 o
   1  -9  10        7.75        3.15      7.70 o
   2  -9  10       15.99       30.85     11.41 o
 -12  -8  10        3.44        8.18      9.11 o
 -11  -8  10        4.58       22.37     15.64 o
 -10  -8  10       37.88       56.31     14.86 o
  -9  -8  10       86.00       94.64     18.15 o
  -8  -8  10        1.62        2.11      7.33 o
  -7  -8  10        3.94        5.85      7.02 o
  -6  -8  10       22.61       20.49     10.51 o
  -5  -8  10       93.36      114.87     18.29 o
  -4  -8  10      100.11      120.45     21.07 o
  -3  -8  10      174.29      203.28     22.02 o
  -2  -8  10        3.92        5.02      7.06 o
  -1  -8  10       28.60       27.95     10.43 o
   0  -8  10       21.43       22.54      9.65 o
   1  -8  10       10.55       11.79      8.08 o
   2  -8  10        4.17        7.28      7.86 o
   3  -8  10        6.05       10.80      8.40 o
   4  -8  10        5.75        8.97      8.23 o
 -13  -7  10       19.94       13.26     13.77 o
 -12  -7  10       18.99       36.04     18.85 o
 -11  -7  10       14.03       20.26      9.88 o
 -10  -7  10        8.87       14.27      8.94 o
  -9  -7  10       12.50       14.04      8.58 o
  -8  -7  10        6.89       15.21      8.30 o
  -7  -7  10       84.99       84.71     16.25 o
  -6  -7  10       83.08       80.19     15.66 o
  -5  -7  10      320.04      328.90     26.61 o
  -4  -7  10       78.32       84.68     15.30 o
  -3  -7  10        9.83        3.18      6.79 o
  -2  -7  10       74.19       62.56     10.88 o
  -1  -7  10       71.33       84.98     15.74 o
   0  -7  10        2.10       -3.11      6.16 o
   1  -7  10       13.61        5.72      6.89 o
   2  -7  10       18.35       20.25      9.26 o
   3  -7  10       27.04       34.26     11.42 o
   4  -7  10       10.44       25.80     10.13 o
   5  -7  10        4.29       -0.25      7.61 o
 -14  -6  10       19.63       30.34     16.47 o
 -13  -6  10       36.37       44.11     19.68 o
 -12  -6  10       73.92       80.98     23.61 o
 -11  -6  10       72.04       77.90     16.08 o
 -10  -6  10        1.05       -2.58      7.25 o
  -9  -6  10      106.64      102.65     17.49 o
  -8  -6  10      103.62      110.44     17.79 o
  -7  -6  10      229.97      245.43     22.14 o
  -6  -6  10       39.89       41.73     11.32 o
  -5  -6  10       82.58       83.74     15.00 o
  -4  -6  10       10.14        6.90      6.19 o
  -3  -6  10      194.54      201.26     19.11 o
  -2  -6  10      116.35      126.40     13.73 o
  -1  -6  10      133.39      134.48     16.67 o
   0  -6  10       88.50       75.23     14.40 o
   1  -6  10       33.79       33.62     10.37 o
   2  -6  10       20.86       22.49     11.91 o
   3  -6  10       10.94        4.92      7.07 o
   4  -6  10        3.16        5.41      7.66 o
   5  -6  10       31.20       48.12     12.02 o
   6  -6  10       24.63       28.69     10.54 o
   7  -6  10        5.73       10.77     10.77 o
 -15  -5  10       21.48       40.85     13.25 o
 -14  -5  10        1.09        0.29      7.11 o
 -13  -5  10       19.16       22.23      9.17 o
 -12  -5  10       54.48       56.64     19.88 o
 -11  -5  10       78.15       92.84     16.42 o
 -10  -5  10       19.00       37.43     11.12 o
  -9  -5  10      279.87      278.18     22.35 o
  -8  -5  10      146.90      126.72     17.76 o
  -7  -5  10      141.37      133.30     17.57 o
  -6  -5  10       53.58       43.21     11.15 o
  -5  -5  10       61.06       70.75     13.58 o
  -4  -5  10       51.15       55.02     11.72 o
  -3  -5  10       57.36       62.57     12.59 o
  -2  -5  10      110.51      113.51     12.18 o
  -1  -5  10      123.42      151.46     13.67 o
   0  -5  10       25.68       29.31     10.46 o
   1  -5  10       81.74       87.01     14.70 o
   2  -5  10      162.46      169.27     19.08 o
   3  -5  10      135.50      154.34     18.78 o
   4  -5  10       16.12       27.62      9.79 o
   5  -5  10       30.76       35.29     11.24 o
   6  -5  10        3.31       -1.45      9.63 o
   7  -5  10        4.07        4.97     10.04 o
 -16  -4  10        3.84        7.69      8.51 o
 -15  -4  10        2.46        6.09      7.72 o
 -14  -4  10       17.81       24.25      9.78 o
 -13  -4  10        0.53        3.38      7.19 o
 -12  -4  10        3.00        8.12      5.94 o
 -11  -4  10      156.73      162.91     15.35 o
 -10  -4  10      129.67      118.69     17.27 o
  -9  -4  10      449.45      438.06     42.92 o
  -8  -4  10      300.22      297.08     21.45 o
  -7  -4  10      151.14      135.13     19.36 o
  -6  -4  10      290.68      317.66     22.57 o
  -5  -4  10       77.64       69.67     12.78 o
  -4  -4  10      305.27      273.37     22.47 o
  -3  -4  10      215.31      207.07     17.72 o
  -2  -4  10      131.86      123.13     12.17 o
  -1  -4  10      360.57      379.56     17.99 o
   0  -4  10      422.87      437.62     19.33 o
   1  -4  10       29.92       28.42      7.20 o
   2  -4  10       42.94       43.37     10.66 o
   3  -4  10       46.95       55.00     12.11 o
   4  -4  10       37.89       31.96     10.21 o
   5  -4  10        5.14        5.80     11.49 o
   6  -4  10        1.28       -0.21      9.84 o
   7  -4  10        4.99       14.70     12.32 o
   8  -4  10        3.60       13.26     12.32 o
 -16  -3  10        5.56       14.69      8.53 o
 -15  -3  10        0.36        3.31      7.09 o
 -14  -3  10        1.30        1.09      6.44 o
 -13  -3  10       23.01       27.45     10.08 o
 -12  -3  10       29.37       26.04      7.64 o
 -11  -3  10       94.34      103.48     12.42 o
 -10  -3  10      197.60      208.21     15.00 o
  -9  -3  10      310.91      328.65     20.97 o
  -8  -3  10     1077.15     1096.33     38.44 o
  -7  -3  10      758.08      717.34     30.65 o
  -6  -3  10      482.54      452.01     24.02 o
  -5  -3  10      164.23      164.93     15.70 o
  -4  -3  10       43.37       41.88     10.07 o
  -3  -3  10        8.37        1.93      5.23 o
  -2  -3  10      118.98      102.52     10.69 o
  -1  -3  10       17.65       21.92      6.29 o
   0  -3  10      150.44      161.08     12.53 o
   1  -3  10      422.65      441.53     20.92 o
   2  -3  10       19.89       23.89      6.84 o
   3  -3  10      281.26      269.45     29.62 o
   4  -3  10      107.92      100.24     23.92 o
   5  -3  10       35.69       26.30     15.02 o
   6  -3  10       53.93       60.99     19.88 o
   7  -3  10        3.59        5.28     11.29 o
   8  -3  10        2.65        6.83     10.87 o
   9  -3  10        1.57       16.67     12.01 o
 -17  -2  10        2.26        5.59     12.01 o
 -16  -2  10      107.10      127.29     19.61 o
 -15  -2  10       95.24       97.28     17.39 o
 -14  -2  10       26.78       35.98     11.17 o
 -13  -2  10       22.43       17.55      8.63 o
 -12  -2  10       68.64       72.89     11.01 o
 -11  -2  10      218.49      201.52     19.99 o
 -10  -2  10      130.79      151.30     18.59 o
  -9  -2  10      305.15      299.48     29.25 o
  -8  -2  10       58.62       72.58      9.23 o
  -7  -2  10      354.17      368.34     18.59 o
  -6  -2  10      133.01      118.12     14.49 o
  -5  -2  10      261.20      222.56     17.06 o
  -4  -2  10      659.80      673.15     27.90 o
  -3  -2  10       58.32       63.46     13.26 o
  -2  -2  10      440.62      375.39     21.31 o
  -1  -2  10      406.65      415.93     16.98 o
   0  -2  10      258.50      245.18     21.07 o
   1  -2  10      213.65      201.34     16.69 o
   2  -2  10       86.01       78.69     13.09 o
   3  -2  10       39.19       45.16     11.06 o
   4  -2  10       31.86       35.52     16.15 o
   5  -2  10       30.61       42.77     16.47 o
   6  -2  10       14.98       22.68     14.39 o
   7  -2  10        7.16       15.12     13.15 o
   8  -2  10        8.91       13.98     12.74 o
   9  -2  10        6.76       13.36     12.84 o
 -17  -1  10        8.08       18.64     12.63 o
 -16  -1  10       74.16      104.69     26.30 o
 -15  -1  10       31.15       34.36     10.82 o
 -14  -1  10        4.11       10.88      7.26 o
 -13  -1  10       61.14       65.78     13.68 o
 -12  -1  10       41.26       54.62      9.36 o
 -11  -1  10      247.60      239.26     29.10 o
 -10  -1  10      130.07      129.26     12.29 o
  -9  -1  10      161.94      169.28     12.73 o
  -8  -1  10      384.30      358.52     15.96 o
  -7  -1  10      129.13      124.36     10.10 o
  -6  -1  10      995.73      896.97     25.32 o
  -5  -1  10      340.84      350.85     20.23 o
  -4  -1  10       48.22       43.28      9.88 o
  -3  -1  10        6.15        6.47      5.85 o
  -2  -1  10      366.75      356.30     20.55 o
  -1  -1  10      167.16      130.58     15.17 o
   0  -1  10       41.37       42.79      9.95 o
   1  -1  10      151.07      151.15     16.41 o
   2  -1  10      440.02      381.11     46.29 o
   3  -1  10      772.45      746.40     32.17 o
   4  -1  10      246.78      232.74     19.13 o
   5  -1  10      143.43      154.42     17.96 o
   6  -1  10        7.10        9.63     11.39 o
   7  -1  10       17.86       26.92     13.57 o
   8  -1  10        7.75       16.88     14.29 o
   9  -1  10        1.02        4.66     10.98 o
 -17   0  10        0.05        5.38     10.77 o
 -16   0  10       42.72       50.12     19.99 o
 -15   0  10        0.18       15.12     12.01 o
 -14   0  10        4.69       10.36      7.54 o
 -13   0  10       49.63       51.29     12.02 o
 -12   0  10       21.94       35.55      9.52 o
 -11   0  10      162.63      162.44     18.23 o
 -10   0  10       99.40      132.02     11.81 o
  -9   0  10      322.06      301.82     32.72 o
  -8   0  10      291.36      253.61     13.47 o
  -7   0  10      122.71       89.45      9.39 o
  -6   0  10      202.33      199.21     11.55 o
  -5   0  10       34.00       26.02      5.64 o
  -4   0  10      632.68      592.21     17.37 o
  -3   0  10       91.27       87.76     12.25 o
  -2   0  10      340.24      323.29     19.55 o
  -1   0  10      347.07      298.18     19.22 o
   0   0  10      127.89      132.67     15.22 o
   1   0  10       86.52       97.80     14.08 o
   2   0  10      209.72      204.61     18.23 o
   3   0  10       50.35       61.37     12.49 o
   4   0  10       64.05       57.90     12.43 o
   5   0  10       13.53        7.36      7.17 o
   6   0  10       18.31       23.44      9.36 o
   7   0  10       30.36       34.07     16.98 o
   8   0  10        0.29       -0.21      9.11 o
   9   0  10        0.39        1.45      9.32 o
 -17   1  10        7.95        9.22      9.84 o
 -16   1  10       75.69       91.75     24.23 o
 -15   1  10       31.03       28.17     13.67 o
 -14   1  10        3.90        1.55      9.01 o
 -13   1  10       60.47       69.62     13.22 o
 -12   1  10       40.30       41.54     10.48 o
 -11   1  10      250.90      258.39     21.07 o
 -10   1  10      130.97      129.98     14.97 o
  -9   1  10      167.45      167.87     15.15 o
  -8   1  10      392.29      335.18     25.58 o
  -7   1  10      126.99      115.44     20.92 o
  -6   1  10      983.72      950.81     23.98 o
  -5   1  10      345.85      314.47     21.69 o
  -4   1  10       46.44       48.45      7.09 o
  -3   1  10        5.53        6.73      4.03 o
  -2   1  10      362.88      343.67     14.08 o
  -1   1  10      164.97      148.35     20.61 o
   0   1  10       41.94       39.81      9.70 o
   1   1  10      147.51      140.37     18.02 o
   2   1  10      431.78      434.94     24.68 o
   3   1  10      765.21      706.40     88.33 o
   4   1  10      244.55      241.05     27.03 o
   5   1  10      143.94      152.29     18.81 o
   6   1  10        7.52        9.26      8.54 o
   7   1  10       18.21       32.01     10.69 o
   8   1  10        7.57       22.78     15.12 o
   9   1  10        1.00       14.81     13.46 o
 -17   2  10        2.38        0.83      7.25 o
 -16   2  10      107.43      131.41     29.20 o
 -15   2  10       96.32       94.23     24.23 o
 -14   2  10       27.69       31.79     15.22 o
 -13   2  10       23.60       19.63      7.78 o
 -12   2  10       68.79       75.04     15.33 o
 -11   2  10      217.61      195.04     17.54 o
 -10   2  10      124.81      129.78     15.25 o
  -9   2  10      308.79      266.95     19.73 o
  -8   2  10       58.92       64.18     11.46 o
  -7   2  10      351.18      366.93     15.52 o
  -6   2  10      126.48      128.11     10.52 o
  -5   2  10      266.42      221.90     12.32 o
  -4   2  10      683.47      729.24     25.53 o
  -3   2  10       63.13       58.04     12.27 o
  -2   2  10      433.09      356.63     35.93 o
  -1   2  10      406.10      403.14     30.96 o
   0   2  10      255.44      240.05     19.93 o
   1   2  10      212.73      231.51     22.16 o
   2   2  10       85.09       87.55     14.23 o
   3   2  10       38.46       38.38     10.78 o
   4   2  10       31.62       42.36     12.69 o
   5   2  10       31.72       43.33     11.89 o
   6   2  10       15.39       11.98      8.25 o
   7   2  10        6.92        6.34      7.75 o
   8   2  10        8.66       13.21      8.67 o
   9   2  10        6.62       16.05     14.29 o
 -16   3  10        5.44        5.07     10.25 o
 -15   3  10        0.41        8.60      9.42 o
 -14   3  10        1.18        5.87      6.61 o
 -13   3  10       23.12       30.99     10.02 o
 -12   3  10       30.67       30.76     14.70 o
 -11   3  10       94.81       92.73     14.14 o
 -10   3  10      199.73      203.84     17.80 o
  -9   3  10      303.49      263.67     19.16 o
  -8   3  10     1052.79     1005.21     49.40 o
  -7   3  10      762.54      663.77     27.97 o
  -6   3  10      497.80      401.75     21.66 o
  -5   3  10      169.55      160.08     11.12 o
  -4   3  10       42.96       44.33      6.90 o
  -3   3  10        7.29        6.50      3.99 o
  -2   3  10      121.48      105.16     14.91 o
  -1   3  10       15.37       12.79      6.81 o
   0   3  10      152.25      139.41     15.93 o
   1   3  10      422.88      373.95     23.32 o
   2   3  10       20.31       14.26      8.01 o
   3   3  10      281.75      265.96     21.23 o
   4   3  10      108.60       97.65     16.54 o
   5   3  10       35.93       32.76     10.74 o
   6   3  10       53.21       61.80     13.84 o
   7   3  10        3.56        5.96      7.53 o
   8   3  10        2.75        3.83      7.96 o
   9   3  10        1.59        2.01      7.14 o
 -16   4  10        3.95        7.26      7.82 o
 -15   4  10        2.79        6.31      9.22 o
 -14   4  10       17.65       15.26      8.51 o
 -13   4  10        0.79        9.67      7.66 o
 -12   4  10        2.42        1.21      6.25 o
 -11   4  10      155.71      137.62     26.20 o
 -10   4  10      134.95      131.94     23.30 o
  -9   4  10      444.72      402.34     23.85 o
  -8   4  10      301.57      273.49     28.17 o
  -7   4  10      152.60      114.74     20.61 o
  -6   4  10      291.91      254.41     18.20 o
  -5   4  10       82.46       72.31     11.97 o
  -4   4  10      305.98      270.01     32.05 o
  -3   4  10      213.13      196.38     12.22 o
  -2   4  10      131.69      115.10     14.49 o
  -1   4  10      363.81      352.45     21.84 o
   0   4  10      418.60      344.94     32.52 o
   1   4  10       28.18       34.02      9.95 o
   2   4  10       43.61       40.36     10.94 o
   3   4  10       46.25       55.98     13.05 o
   4   4  10       36.50       34.69     10.82 o
   5   4  10        5.21        6.79      7.63 o
   6   4  10        1.37        3.77      6.93 o
   7   4  10        5.30        7.73      7.61 o
   8   4  10        3.64        7.04      8.31 o
 -15   5  10       21.76       29.00     10.51 o
 -14   5  10        1.04        1.40      7.18 o
 -13   5  10       19.24       14.61      8.93 o
 -12   5  10       54.08       49.84     12.80 o
 -11   5  10       77.40       74.25     21.64 o
 -10   5  10       18.95       23.20     13.57 o
  -9   5  10      283.22      255.75     19.56 o
  -8   5  10      149.72      123.43     15.77 o
  -7   5  10      139.30      134.90     16.10 o
  -6   5  10       52.38       40.43      9.93 o
  -5   5  10       60.01       62.66     10.81 o
  -4   5  10       50.77       57.26      9.99 o
  -3   5  10       56.45       58.04     10.14 o
  -2   5  10      109.09      110.88     16.10 o
  -1   5  10      124.36      136.65     16.21 o
   0   5  10       25.44       25.54      8.87 o
   1   5  10       82.19       91.59     15.26 o
   2   5  10      159.75      167.69     19.88 o
   3   5  10      132.52      154.31     22.99 o
   4   5  10       16.44       16.04      8.52 o
   5   5  10       30.81       35.90     11.63 o
   6   5  10        3.46        1.10      6.69 o
   7   5  10        4.22       13.46      9.52 o
 -14   6  10       20.02       27.43     10.84 o
 -13   6  10       34.65       40.77     12.33 o
 -12   6  10       74.47       57.53     14.22 o
 -11   6  10       72.99       89.37     23.30 o
 -10   6  10        1.03        4.14      8.91 o
  -9   6  10      106.38      109.04     24.75 o
  -8   6  10      103.08       67.31     19.57 o
  -7   6  10      229.25      183.50     28.48 o
  -6   6  10       40.03       39.03     10.39 o
  -5   6  10       84.18       69.31     11.76 o
  -4   6  10       10.68        9.44      7.77 o
  -3   6  10      192.48      178.96     16.62 o
  -2   6  10      115.32      113.08     23.61 o
  -1   6  10      135.78      150.25     28.79 o
   0   6  10       91.70       77.05     13.55 o
   1   6  10       33.02       53.23     12.50 o
   2   6  10       20.66       25.39     11.49 o
   3   6  10       11.13       10.54      7.24 o
   4   6  10        2.86        6.58      7.21 o
   5   6  10       32.25       40.71     12.28 o
   6   6  10       25.05       36.01     12.03 o
   7   6  10        5.56        9.96      8.68 o
 -13   7  10       19.69       17.58      9.35 o
 -12   7  10       19.44       15.58      8.80 o
 -11   7  10       14.25       12.75     10.51 o
 -10   7  10        8.65        4.04     10.56 o
  -9   7  10       13.41       16.36     13.15 o
  -8   7  10        6.60        3.42     10.46 o
  -7   7  10       84.61       72.70     21.23 o
  -6   7  10       82.89       98.50     15.70 o
  -5   7  10      320.98      275.34     21.74 o
  -4   7  10       78.52       74.01     12.74 o
  -3   7  10        9.51        3.85      6.13 o
  -2   7  10       71.38       58.82     18.95 o
  -1   7  10       73.58       64.83     19.36 o
   0   7  10        2.24        6.73      9.63 o
   1   7  10       13.89        9.45      6.73 o
   2   7  10       18.91       20.98      8.89 o
   3   7  10       27.17       33.69     10.76 o
   4   7  10       10.20        0.89      7.64 o
   5   7  10        4.14        1.92      7.92 o
 -12   8  10        3.20        9.55      6.95 o
 -11   8  10        4.33        5.34      7.35 o
 -10   8  10       38.37       63.27     21.33 o
  -9   8  10       84.90       91.75     25.79 o
  -8   8  10        1.46       -1.97     10.04 o
  -7   8  10        4.06        9.11     11.49 o
  -6   8  10       24.10       12.53     12.32 o
  -5   8  10       96.18       82.68     24.65 o
  -4   8  10       98.65       72.89     13.11 o
  -3   8  10      172.99      156.05     17.79 o
  -2   8  10        4.23        5.18      9.01 o
  -1   8  10       28.27       37.38     15.43 o
   0   8  10       21.33       21.02     14.08 o
   1   8  10       10.82       27.23     14.91 o
   2   8  10        4.24        7.06      7.38 o
   3   8  10        6.13       16.88      9.09 o
   4   8  10        5.81        0.56      8.34 o
  -9   9  10       20.42       25.58     15.02 o
  -8   9  10       27.34       26.30     15.74 o
  -7   9  10       45.96       22.89     14.70 o
  -6   9  10       19.93       32.41     16.78 o
  -5   9  10        7.63       10.77     10.36 o
  -4   9  10       39.62       48.16     12.10 o
  -3   9  10        5.02        8.34      7.43 o
  -2   9  10       39.77       39.97     16.57 o
  -1   9  10       57.64       45.77     17.91 o
   0   9  10       12.72       17.91     13.15 o
   1   9  10        7.84        7.15     11.49 o
   2   9  10       16.37       12.53     13.57 o
  -5  10  10       15.04       15.64     11.39 o
  -4  10  10       16.26       13.05      9.84 o
  -3  10  10        8.59       15.53     10.04 o
  -2  10  10       24.23       29.00     10.74 o
  -8  -9  11       25.66       23.97     10.87 o
  -7  -9  11       28.44       31.14     11.32 o
  -6  -9  11       37.79       34.58     12.11 o
  -5  -9  11       15.60       14.17      8.88 o
  -4  -9  11       39.27       26.92     16.88 o
  -3  -9  11       20.53       12.01     14.70 o
  -2  -9  11       16.67       21.14     10.23 o
  -1  -9  11       32.29       24.27     11.62 o
   0  -9  11       25.03       29.44     12.34 o
 -11  -8  11        8.19       11.20      9.23 o
 -10  -8  11       14.64       11.50      9.49 o
  -9  -8  11        8.96       18.96      9.17 o
  -8  -8  11        1.83        8.54      7.46 o
  -7  -8  11       26.51       23.29     10.71 o
  -6  -8  11       29.70       42.51     12.10 o
  -5  -8  11       25.48       38.94     12.34 o
  -4  -8  11      126.80      141.08     20.22 o
  -3  -8  11       79.64      102.83     27.03 o
  -2  -8  11       14.73       11.33      8.87 o
  -1  -8  11       58.45       77.99     15.87 o
   0  -8  11       24.64       27.83     10.69 o
   1  -8  11        6.28       11.38      8.20 o
   2  -8  11        0.65        0.41      7.61 o
   3  -8  11        2.32        9.57      8.59 o
 -13  -7  11       37.68       48.05     21.44 o
 -12  -7  11        6.88       21.13     14.29 o
 -11  -7  11       15.67       15.18      8.68 o
 -10  -7  11       23.17       18.54      9.87 o
  -9  -7  11       27.76       41.70     12.63 o
  -8  -7  11       21.43       21.87      9.87 o
  -7  -7  11       44.48       50.06     12.96 o
  -6  -7  11        3.32       13.09      7.76 o
  -5  -7  11        8.94       16.63      8.09 o
  -4  -7  11      114.06      134.82     19.26 o
  -3  -7  11       15.49       12.99      9.58 o
  -2  -7  11       12.86        6.70      7.10 o
  -1  -7  11       11.20        8.82      6.77 o
   0  -7  11        4.80        6.54      7.72 o
   1  -7  11        9.21       12.55      7.81 o
   2  -7  11       22.52       32.43     13.62 o
   3  -7  11        6.52       16.11      8.86 o
   4  -7  11        5.32       14.59      8.51 o
 -14  -6  11       26.04       29.31     16.47 o
 -13  -6  11       21.44        7.35     10.87 o
 -12  -6  11       20.53       31.15     11.18 o
 -11  -6  11       22.59       27.07     10.64 o
 -10  -6  11        1.51        1.30      7.72 o
  -9  -6  11       49.84       44.35     12.61 o
  -8  -6  11       10.09       18.50      8.42 o
  -7  -6  11       63.36       77.17     15.41 o
  -6  -6  11        4.74        5.51      6.42 o
  -5  -6  11       40.24       42.53     11.86 o
  -4  -6  11       14.12       10.59      7.31 o
  -3  -6  11       30.21       42.32     11.35 o
  -2  -6  11       62.31       51.13     19.73 o
  -1  -6  11      125.84      144.73     18.95 o
   0  -6  11       95.87      125.91     17.87 o
   1  -6  11       26.94       44.38     11.88 o
   2  -6  11        9.08        8.13      7.09 o
   3  -6  11       14.56       10.74      7.90 o
   4  -6  11       16.35       23.43     10.02 o
   5  -6  11       32.63       57.47     19.47 o
 -15  -5  11        2.50       -3.42     11.29 o
 -14  -5  11       15.91       30.24     15.12 o
 -13  -5  11        9.33       19.99     14.39 o
 -12  -5  11       31.67       31.81     11.41 o
 -11  -5  11       64.11       75.50     15.77 o
 -10  -5  11       38.38       48.06     12.56 o
  -9  -5  11      128.08      129.07     24.18 o
  -8  -5  11      261.74      245.14     23.64 o
  -7  -5  11      156.30      182.29     20.57 o
  -6  -5  11       27.11       19.77      9.27 o
  -5  -5  11       88.48       87.17     15.08 o
  -4  -5  11        5.60        8.92      7.11 o
  -3  -5  11      150.82      153.07     18.16 o
  -2  -5  11      143.94      164.39     14.80 o
  -1  -5  11       88.72       89.97     11.95 o
   0  -5  11       93.96      120.01     13.17 o
   1  -5  11      136.89      164.73     19.10 o
   2  -5  11       26.07       30.03     10.84 o
   3  -5  11       26.74       25.99     14.19 o
   4  -5  11        8.01        7.87     11.39 o
   5  -5  11        1.85       15.22     12.22 o
   6  -5  11        8.55       19.68     14.08 o
 -15  -4  11       12.64       18.51     10.05 o
 -14  -4  11       22.74       31.17     10.98 o
 -13  -4  11       17.59       30.03     15.84 o
 -12  -4  11       13.28       19.60      8.72 o
 -11  -4  11       30.82       30.66     10.50 o
 -10  -4  11       67.32       78.94     15.28 o
  -9  -4  11      252.39      241.51     21.41 o
  -8  -4  11       44.34       51.90     12.69 o
  -7  -4  11      143.52      142.10     17.97 o
  -6  -4  11      202.46      201.73     20.14 o
  -5  -4  11      123.10      120.03     16.22 o
  -4  -4  11      154.20      184.45     19.21 o
  -3  -4  11       14.69       14.10      7.28 o
  -2  -4  11      215.91      215.34     14.95 o
  -1  -4  11      258.28      237.56     15.13 o
   0  -4  11       18.55       29.03      7.54 o
   1  -4  11       19.44       16.35      8.28 o
   2  -4  11       54.33       53.02     18.85 o
   3  -4  11        9.59       14.70     10.67 o
   4  -4  11       47.72       58.09     19.36 o
   5  -4  11        4.42       10.56     12.01 o
   6  -4  11        5.00       11.18     11.70 o
   7  -4  11        0.98        2.59     10.56 o
 -16  -3  11       14.14       20.02      9.95 o
 -15  -3  11        5.63        3.70      7.61 o
 -14  -3  11        2.10        2.95      6.61 o
 -13  -3  11       53.87       59.63     13.25 o
 -12  -3  11       11.94       14.22      6.19 o
 -11  -3  11      116.67      133.97     17.95 o
 -10  -3  11      203.64      220.46     21.33 o
  -9  -3  11       75.76       82.33     14.68 o
  -8  -3  11     1239.38     1175.38     41.02 o
  -7  -3  11      179.30      184.59     18.92 o
  -6  -3  11      222.72      248.05     19.04 o
  -5  -3  11        2.98        4.84      5.65 o
  -4  -3  11       10.61        6.71      5.71 o
  -3  -3  11       87.60       69.93     12.72 o
  -2  -3  11       90.78       89.31     14.15 o
  -1  -3  11       51.67       59.66      9.26 o
   0  -3  11       71.18       63.51     12.67 o
   1  -3  11      146.47      166.10     18.02 o
   2  -3  11       25.34       16.92      8.17 o
   3  -3  11      113.38      112.87     25.16 o
   4  -3  11       40.17       34.07     16.57 o
   5  -3  11        0.73        8.08     10.46 o
   6  -3  11       19.49       21.33     13.36 o
   7  -3  11        2.69        8.60     11.29 o
   8  -3  11        1.11        6.94     11.39 o
 -16  -2  11       26.01       38.94     12.08 o
 -15  -2  11       15.94       15.48      8.95 o
 -14  -2  11       16.16       19.19      9.26 o
 -13  -2  11       14.68       14.71      7.90 o
 -12  -2  11      205.37      223.46     15.76 o
 -11  -2  11       60.09       82.01     11.11 o
 -10  -2  11       45.79       45.68      8.16 o
  -9  -2  11      339.54      335.27     21.75 o
  -8  -2  11      439.44      419.09     23.90 o
  -7  -2  11      204.30      213.09     18.39 o
  -6  -2  11      520.31      465.89     35.62 o
  -5  -2  11      183.02      191.33     16.15 o
  -4  -2  11      319.09      267.96     19.15 o
  -3  -2  11      123.60      118.64     15.18 o
  -2  -2  11       14.28       13.25      7.07 o
  -1  -2  11       54.33       60.57     12.16 o
   0  -2  11      358.64      373.45     22.98 o
   1  -2  11      471.07      454.10     25.35 o
   2  -2  11      136.23      149.36     17.54 o
   3  -2  11       13.41       10.06      7.53 o
   4  -2  11        5.24        4.87     11.08 o
   5  -2  11       35.88       47.74     18.85 o
   6  -2  11        8.59        9.42     12.01 o
   7  -2  11        4.21       11.18     13.67 o
   8  -2  11       14.52       22.47     14.70 o
 -17  -1  11       16.03       20.92     13.57 o
 -16  -1  11       21.74       21.23     14.29 o
 -15  -1  11       15.74       22.85      9.29 o
 -14  -1  11       26.33       37.83     10.87 o
 -13  -1  11      121.56      122.37     17.18 o
 -12  -1  11       86.28       86.68     14.64 o
 -11  -1  11      181.74      193.42     14.44 o
 -10  -1  11       96.02      116.48     14.34 o
  -9  -1  11       48.98       63.28      9.42 o
  -8  -1  11      157.87      154.49     16.69 o
  -7  -1  11       26.79       33.24      9.11 o
  -6  -1  11      267.23      268.31     18.88 o
  -5  -1  11        9.78        4.26      5.89 o
  -4  -1  11       43.81       42.70     10.42 o
  -3  -1  11      208.37      216.13     17.54 o
  -2  -1  11      153.87      161.24     16.71 o
  -1  -1  11      176.23      189.15     16.36 o
   0  -1  11       24.69       32.93      9.77 o
   1  -1  11       26.06       25.79      9.25 o
   2  -1  11       73.49       83.67     14.60 o
   3  -1  11      358.62      334.10     33.24 o
   4  -1  11       59.91       78.03     14.43 o
   5  -1  11        1.99        8.18     10.67 o
   6  -1  11       28.29       33.97     15.84 o
   7  -1  11        7.12       -7.77      9.01 o
   8  -1  11        1.40       -4.25      9.63 o
 -17   0  11       17.51       17.71     13.36 o
 -16   0  11        6.51       13.67     11.60 o
 -15   0  11        4.08        4.97      9.32 o
 -14   0  11        5.17       15.56      7.93 o
 -13   0  11      398.62      386.66     41.84 o
 -12   0  11      119.32      102.59     22.26 o
 -11   0  11       41.02       30.09     12.79 o
 -10   0  11      404.81      348.86     17.75 o
  -9   0  11      486.50      454.89     18.69 o
  -8   0  11      146.53      142.16     11.25 o
  -7   0  11        5.01        4.39      3.98 o
  -6   0  11       45.32       65.24     11.52 o
  -5   0  11       73.41      110.52     14.05 o
  -4   0  11       85.57       81.80     12.55 o
  -3   0  11      487.33      476.18     24.36 o
  -2   0  11      458.48      439.10     23.69 o
  -1   0  11       41.44       30.48      9.25 o
   0   0  11        3.57        4.40      6.43 o
   1   0  11      527.04      432.16     43.54 o
   2   0  11      147.36      160.35     18.33 o
   3   0  11        8.65        6.06      7.09 o
   4   0  11       38.68       37.63     11.00 o
   5   0  11       38.89       47.26     12.42 o
   6   0  11       10.75       12.53     12.22 o
   7   0  11        2.20        5.18     10.77 o
   8   0  11        0.21        4.97     11.49 o
 -17   1  11       16.12       36.55     16.15 o
 -16   1  11       22.87       24.34     14.08 o
 -15   1  11       16.30        4.76      9.01 o
 -14   1  11       26.26       34.59     15.22 o
 -13   1  11      120.38      126.00     16.72 o
 -12   1  11       85.98       85.73     19.42 o
 -11   1  11      183.04      172.80     17.76 o
 -10   1  11       92.87       94.05     13.87 o
  -9   1  11       47.78       70.17     12.01 o
  -8   1  11      159.71      153.98     11.68 o
  -7   1  11       27.37       30.00      6.50 o
  -6   1  11      264.41      258.35     13.61 o
  -5   1  11        9.67        0.78      5.07 o
  -4   1  11       43.36       40.48      9.48 o
  -3   1  11      210.05      207.53     16.66 o
  -2   1  11      155.44      142.34     25.01 o
  -1   1  11      177.51      190.09     17.47 o
   0   1  11       24.83       42.57     10.90 o
   1   1  11       24.55       21.82      8.40 o
   2   1  11       75.75       86.89     15.27 o
   3   1  11      352.62      337.20     23.97 o
   4   1  11       59.93       68.65     14.42 o
   5   1  11        1.88        3.36      6.85 o
   6   1  11       29.09       29.46     10.62 o
   7   1  11        7.59       10.15     12.94 o
   8   1  11        1.32        9.94     12.32 o
 -16   2  11       26.53       32.31     15.33 o
 -15   2  11       16.34        7.04     10.77 o
 -14   2  11       15.96       21.75     13.05 o
 -13   2  11       14.79       10.73      6.91 o
 -12   2  11      207.90      212.00     19.15 o
 -11   2  11       58.17       68.02     12.91 o
 -10   2  11       42.60       42.85     10.61 o
  -9   2  11      338.72      303.92     26.77 o
  -8   2  11      436.93      400.28     23.71 o
  -7   2  11      197.90      214.81     12.84 o
  -6   2  11      512.88      441.04     32.31 o
  -5   2  11      182.97      191.68     18.33 o
  -4   2  11      322.58      275.42     14.14 o
  -3   2  11      125.15      119.14     10.21 o
  -2   2  11       14.37       14.65      7.61 o
  -1   2  11       56.39       47.05     10.98 o
   0   2  11      358.52      371.73     23.82 o
   1   2  11      469.55      437.22     41.94 o
   2   2  11      135.47      140.97     18.12 o
   3   2  11       14.03        8.51      8.01 o
   4   2  11        5.74       11.54      8.05 o
   5   2  11       36.97       24.94     13.15 o
   6   2  11        8.36       18.91      9.30 o
   7   2  11        4.01       11.69      8.53 o
   8   2  11       14.64       13.36     12.74 o
 -16   3  11       14.06       13.77     10.46 o
 -15   3  11        5.56        4.04      9.84 o
 -14   3  11        2.03       -0.96      5.80 o
 -13   3  11       53.51       61.60     13.47 o
 -12   3  11       12.18       21.54     12.74 o
 -11   3  11      117.73      133.16     25.68 o
 -10   3  11      208.05      194.34     18.15 o
  -9   3  11       70.67       64.33     12.48 o
  -8   3  11     1215.54     1194.92     56.23 o
  -7   3  11      177.55      168.33     16.70 o
  -6   3  11      229.04      209.10     16.70 o
  -5   3  11        2.91        8.16      4.72 o
  -4   3  11       11.96        7.99      4.64 o
  -3   3  11       83.10       92.65      9.23 o
  -2   3  11       85.98       91.95      9.38 o
  -1   3  11       53.54       65.45     12.57 o
   0   3  11       71.88       62.24     12.80 o
   1   3  11      145.93      147.26     18.16 o
   2   3  11       25.94       20.36      9.54 o
   3   3  11      112.84      113.76     19.99 o
   4   3  11       40.51       33.68     10.76 o
   5   3  11        0.71        2.15      7.10 o
   6   3  11       19.19       12.61      8.62 o
   7   3  11        2.81        1.54     11.39 o
   8   3  11        1.11       -1.29      7.36 o
 -15   4  11       12.14       18.09     12.79 o
 -14   4  11       22.72       30.44     10.65 o
 -13   4  11       17.38       15.54      8.70 o
 -12   4  11       13.81        5.80     10.56 o
 -11   4  11       31.31       36.45     15.64 o
 -10   4  11       67.97       91.61     21.38 o
  -9   4  11      249.51      208.06     37.07 o
  -8   4  11       43.44       39.90     10.10 o
  -7   4  11      147.37      123.77     15.55 o
  -6   4  11      210.55      199.20     16.92 o
  -5   4  11      127.23      105.16     14.37 o
  -4   4  11      152.10      164.64     11.82 o
  -3   4  11       14.21       14.81      5.29 o
  -2   4  11      219.20      216.15     18.57 o
  -1   4  11      260.11      241.52     19.99 o
   0   4  11       17.15       35.60     10.33 o
   1   4  11       18.46       17.54      8.89 o
   2   4  11       53.44       47.77     12.33 o
   3   4  11        8.97       15.04      8.42 o
   4   4  11       48.26       58.34     13.92 o
   5   4  11        4.86        9.42      8.56 o
   6   4  11        4.70        5.90      7.43 o
   7   4  11        1.00        6.59      8.42 o
 -15   5  11        2.64        7.10      7.34 o
 -14   5  11       15.70       12.85      8.77 o
 -13   5  11        9.35        7.23      7.97 o
 -12   5  11       30.85       25.47     14.91 o
 -11   5  11       63.76       46.19     17.40 o
 -10   5  11       36.10       29.62     14.60 o
  -9   5  11      129.18      131.22     16.75 o
  -8   5  11      265.03      223.31     19.47 o
  -7   5  11      157.63      153.22     17.52 o
  -6   5  11       27.27       20.45      7.53 o
  -5   5  11       87.35       89.19     12.49 o
  -4   5  11        6.21       13.47      6.11 o
  -3   5  11      149.56      138.21     14.40 o
  -2   5  11      143.51      144.75     17.10 o
  -1   5  11       89.43       89.44     14.59 o
   0   5  11       93.90      117.24     16.57 o
   1   5  11      137.76      112.26     17.04 o
   2   5  11       26.20       26.76     10.44 o
   3   5  11       26.41       30.46     11.09 o
   4   5  11        7.70        4.26      7.15 o
   5   5  11        1.93        9.32      8.24 o
   6   5  11        8.35       15.71      9.24 o
 -14   6  11       24.91       30.64     10.12 o
 -13   6  11       20.83       23.70     10.10 o
 -12   6  11       20.69       33.24     16.36 o
 -11   6  11       22.50       26.10     15.02 o
 -10   6  11        1.28        2.17      8.80 o
  -9   6  11       50.36       38.42     16.78 o
  -8   6  11       10.14       11.22      7.50 o
  -7   6  11       62.44       57.52     12.45 o
  -6   6  11        4.60       -3.90      6.41 o
  -5   6  11       39.11       29.91     11.03 o
  -4   6  11       13.65        7.01      6.52 o
  -3   6  11       28.82       33.59      8.65 o
  -2   6  11       64.06       54.06     17.71 o
  -1   6  11      124.48      151.56     18.38 o
   0   6  11       94.32       97.74     16.02 o
   1   6  11       26.46       23.65      9.61 o
   2   6  11        9.12       10.86      7.68 o
   3   6  11       14.35       24.86     10.45 o
   4   6  11       15.98       22.04      9.77 o
   5   6  11       33.46       33.02     11.58 o
 -13   7  11       37.59       39.56     11.98 o
 -12   7  11        7.13       12.65      8.21 o
 -11   7  11       15.49       14.91     12.84 o
 -10   7  11       23.18       10.98     12.53 o
  -9   7  11       26.54       14.60     12.94 o
  -8   7  11       23.17       31.89     16.05 o
  -7   7  11       46.90       41.67     11.31 o
  -6   7  11        3.61        5.39      6.88 o
  -5   7  11        8.73        5.97      6.35 o
  -4   7  11      114.12      102.93     18.74 o
  -3   7  11       14.55       16.45      7.72 o
  -2   7  11       12.48       19.57     13.26 o
  -1   7  11       11.92       10.56     10.77 o
   0   7  11        4.61       13.77     11.81 o
   1   7  11        8.67        8.18      7.22 o
   2   7  11       22.94       30.09     10.86 o
   3   7  11        6.79       15.72      9.08 o
   4   7  11        5.33       12.47      8.63 o
 -11   8  11        8.02        8.91     11.29 o
 -10   8  11       15.17       11.91     13.15 o
  -9   8  11        9.15        8.08     12.32 o
  -8   8  11        1.84        5.07     10.46 o
  -7   8  11       27.51       25.27     15.02 o
  -6   8  11       31.28       33.76     15.33 o
  -5   8  11       27.36       37.81     10.82 o
  -4   8  11      125.73      111.05     24.65 o
  -3   8  11       79.79       79.90     14.01 o
  -2   8  11       14.70       13.05     11.49 o
  -1   8  11       57.71       50.53     19.26 o
   0   8  11       24.40       22.57     14.50 o
   1   8  11        6.22       -1.04     10.98 o
   2   8  11        0.69        2.28     10.56 o
   3   8  11        2.40        5.49      8.86 o
  -8   9  11       25.73       13.46     11.18 o
  -7   9  11       28.63       24.85     14.70 o
  -6   9  11       37.93       40.08     18.43 o
  -5   9  11       15.51       18.23     11.29 o
  -4   9  11       38.59       25.25     10.24 o
  -3   9  11       21.46       18.14      9.52 o
  -2   9  11       16.43       30.47      9.73 o
  -1   9  11       31.97       38.32     17.71 o
   0   9  11       24.72       20.92     14.29 o
  -6  -9  12       11.17       12.78      9.41 o
  -5  -9  12       23.07       42.87     17.50 o
  -4  -9  12       26.26       28.27     15.64 o
  -3  -9  12       21.98       39.97     16.67 o
 -10  -8  12        2.91        5.11      7.77 o
  -9  -8  12        6.06       14.29     10.04 o
  -8  -8  12        5.35        4.14      7.98 o
  -7  -8  12        0.46        2.81      7.59 o
  -6  -8  12       40.52       43.96     12.89 o
  -5  -8  12       15.33       15.04      9.39 o
  -4  -8  12       68.65       81.17     16.45 o
  -3  -8  12       16.69       16.67     15.43 o
  -2  -8  12        3.85        2.80     10.87 o
  -1  -8  12       14.01       14.93     12.01 o
   0  -8  12       13.79       15.45      8.85 o
   1  -8  12        3.19        8.78      8.27 o
 -12  -7  12       15.13       15.71      9.46 o
 -11  -7  12       25.45       32.70     11.93 o
 -10  -7  12       49.03       53.17     14.31 o
  -9  -7  12       21.53       25.15     10.42 o
  -8  -7  12       28.02       24.97     10.87 o
  -7  -7  12       11.10       15.51      9.23 o
  -6  -7  12       21.43       19.82      9.10 o
  -5  -7  12       72.86       91.97     17.13 o
  -4  -7  12       38.78       36.90     11.76 o
  -3  -7  12       80.46       99.09     17.05 o
  -2  -7  12       91.66      124.94     19.30 o
  -1  -7  12       36.67       48.83     12.99 o
   0  -7  12        3.06        4.37      7.19 o
   1  -7  12        5.85       12.42      8.45 o
   2  -7  12        5.99        9.35      7.71 o
   3  -7  12        3.97       20.09     13.46 o
 -13  -6  12       10.79       21.88     11.14 o
 -12  -6  12        0.75        7.88      7.65 o
 -11  -6  12        6.30       10.98      8.71 o
 -10  -6  12       11.84        9.03      8.33 o
  -9  -6  12       65.63       84.64     16.62 o
  -8  -6  12       65.12       93.01     17.16 o
  -7  -6  12       23.36       26.40      9.69 o
  -6  -6  12       50.65       63.88     13.75 o
  -5  -6  12        6.03       10.01      7.03 o
  -4  -6  12       25.17       22.77      9.77 o
  -3  -6  12       19.76       17.25      8.71 o
  -2  -6  12        5.80        8.45      6.27 o
  -1  -6  12       48.76       37.67     11.82 o
   0  -6  12       58.03       65.06     14.42 o
   1  -6  12        9.85       14.21      8.74 o
   2  -6  12       25.69       35.62     17.29 o
   3  -6  12        5.05       16.47     12.12 o
   4  -6  12       18.15       24.96     14.39 o
 -14  -5  12       13.15       11.18     12.84 o
 -13  -5  12       72.91       93.31     18.27 o
 -12  -5  12       22.82       36.22     11.41 o
 -11  -5  12       79.85       76.94     15.67 o
 -10  -5  12       77.67       82.06     15.92 o
  -9  -5  12       49.65       50.66     13.40 o
  -8  -5  12       16.92        8.84      7.65 o
  -7  -5  12       14.58       26.21     10.26 o
  -6  -5  12      238.06      269.64     21.96 o
  -5  -5  12       24.68       24.16      9.58 o
  -4  -5  12      243.32      245.20     22.06 o
  -3  -5  12      168.89      168.88     19.94 o
  -2  -5  12        2.03       -3.03      4.69 o
  -1  -5  12       35.04       34.45      8.62 o
   0  -5  12       10.98       10.36     11.39 o
   1  -5  12       36.57       54.99     19.16 o
   2  -5  12       32.03       27.75     14.70 o
   3  -5  12        2.64       13.15     11.91 o
   4  -5  12       11.25       12.74     12.01 o
   5  -5  12        2.57        5.59     10.87 o
 -15  -4  12       24.72       39.35     18.02 o
 -14  -4  12       35.52       19.26     13.36 o
 -13  -4  12       32.58       36.70     11.09 o
 -12  -4  12        3.57       12.86      7.17 o
 -11  -4  12       52.40       57.97     13.29 o
 -10  -4  12      117.29      128.57     18.53 o
  -9  -4  12       34.15       48.90     11.92 o
  -8  -4  12      406.68      374.53     25.99 o
  -7  -4  12      210.18      197.63     21.24 o
  -6  -4  12       24.96       30.84     10.28 o
  -5  -4  12      140.17      158.89     19.07 o
  -4  -4  12      100.72      101.93     15.96 o
  -3  -4  12       85.81       77.20     14.28 o
  -2  -4  12      103.78      102.41     16.01 o
  -1  -4  12       22.64       29.06     10.01 o
   0  -4  12       91.19       98.98     15.82 o
   1  -4  12      134.30      112.36     25.99 o
   2  -4  12       11.54       12.43     11.70 o
   3  -4  12       90.43       94.13     24.44 o
   4  -4  12       63.89       53.02     19.57 o
   5  -4  12        6.05        6.01     10.56 o
   6  -4  12        3.82        3.31     11.29 o
 -16  -3  12        0.07        9.53      7.74 o
 -15  -3  12        2.51        2.69      9.94 o
 -14  -3  12        3.71        6.83     10.36 o
 -13  -3  12        2.88        1.46      6.14 o
 -12  -3  12       19.74       21.50      9.22 o
 -11  -3  12       80.27       87.80     15.82 o
 -10  -3  12      106.11      116.04     17.31 o
  -9  -3  12      104.96      122.94     17.53 o
  -8  -3  12      318.54      316.05     22.74 o
  -7  -3  12        9.79       13.06      7.81 o
  -6  -3  12      100.13      114.47     16.12 o
  -5  -3  12      118.95      125.49     16.83 o
  -4  -3  12      319.48      308.90     21.89 o
  -3  -3  12      269.44      254.24     25.16 o
  -2  -3  12      239.13      200.46     20.10 o
  -1  -3  12       91.16      107.93     16.07 o
   0  -3  12       56.47       46.26     11.70 o
   1  -3  12      103.55      119.26     17.19 o
   2  -3  12        3.26        6.01     10.67 o
   3  -3  12       26.33       19.26     13.15 o
   4  -3  12        5.70       15.12     11.81 o
   5  -3  12        3.63        2.07     10.15 o
   6  -3  12        8.55       -4.04      9.73 o
   7  -3  12        1.17        8.49     10.77 o
 -16  -2  12        1.59       13.17      8.93 o
 -15  -2  12       12.98       28.14     10.26 o
 -14  -2  12       30.61       47.58     12.25 o
 -13  -2  12        0.98        2.10      5.77 o
 -12  -2  12       86.11      109.80     16.87 o
 -11  -2  12       20.94       29.41     11.91 o
 -10  -2  12       40.11       54.22     12.01 o
  -9  -2  12        5.76        2.68      5.97 o
  -8  -2  12       50.76       49.26     11.46 o
  -7  -2  12       78.80       63.50     13.02 o
  -6  -2  12      514.69      511.77     39.35 o
  -5  -2  12      119.51       96.35     14.92 o
  -4  -2  12       38.18       41.95     10.73 o
  -3  -2  12       69.02       75.75     13.71 o
  -2  -2  12        4.19        7.93      6.47 o
  -1  -2  12      201.70      213.86     19.44 o
   0  -2  12      173.10      186.55     20.17 o
   1  -2  12       56.75       61.66     12.95 o
   2  -2  12        8.66       15.29      8.15 o
   3  -2  12        9.12       12.32      7.51 o
   4  -2  12        0.87        6.11     12.01 o
   5  -2  12       10.74       19.05     14.39 o
   6  -2  12        4.48       11.49     11.91 o
   7  -2  12       17.52       19.57     14.70 o
 -16  -1  12        1.17        2.90      6.91 o
 -15  -1  12        2.36        2.43      6.82 o
 -14  -1  12       25.32       27.42      9.96 o
 -13  -1  12       33.34       36.38     10.60 o
 -12  -1  12      111.37      117.29     16.18 o
 -11  -1  12      204.84      194.50     14.18 o
 -10  -1  12      378.61      381.71     23.42 o
  -9  -1  12      160.94      165.75     17.86 o
  -8  -1  12        0.47       -1.07      5.01 o
  -7  -1  12       13.48       19.78      7.48 o
  -6  -1  12       12.36       11.63      6.51 o
  -5  -1  12       37.98       32.72      9.49 o
  -4  -1  12       22.71       19.87      7.72 o
  -3  -1  12       62.88       74.99     13.55 o
  -2  -1  12      179.93      168.96     17.98 o
  -1  -1  12       99.66      104.72     15.34 o
   0  -1  12      136.54      154.45     18.33 o
   1  -1  12      216.85      221.81     21.51 o
   2  -1  12      110.78       91.15     15.67 o
   3  -1  12       30.02       20.10      9.48 o
   4  -1  12        6.82        5.17     12.74 o
   5  -1  12       14.57       27.34     15.64 o
   6  -1  12        9.77       16.26     14.29 o
   7  -1  12        0.78        2.38     10.98 o
 -16   0  12       36.30       40.18     17.40 o
 -15   0  12       97.35      122.34     21.49 o
 -14   0  12       64.54       66.23     13.62 o
 -13   0  12      310.41      338.51     38.16 o
 -12   0  12       15.14       24.24      8.93 o
 -11   0  12       43.15       55.15     11.51 o
 -10   0  12       92.27       92.71     13.68 o
  -9   0  12       24.82       34.15      9.79 o
  -8   0  12       52.33       35.56      9.66 o
  -7   0  12        6.13        4.76      6.44 o
  -6   0  12       17.45       30.16      9.02 o
  -5   0  12        1.70       -2.39      4.63 o
  -4   0  12        0.34        2.92      5.62 o
  -3   0  12        8.16        3.70      5.44 o
  -2   0  12       33.24       51.02     11.53 o
  -1   0  12        3.95        1.09      5.85 o
   0   0  12        3.71       -0.12      6.16 o
   1   0  12       43.86       46.72     12.08 o
   2   0  12       14.57       14.15      8.33 o
   3   0  12        4.17       13.72      8.13 o
   4   0  12      311.56      314.38     24.26 o
   5   0  12       13.96       18.57      9.55 o
   6   0  12        0.00        9.84     12.84 o
   7   0  12        6.61        7.35      9.84 o
 -16   1  12        1.07        4.14      9.73 o
 -15   1  12        2.34        7.15     10.46 o
 -14   1  12       24.34       27.00      9.46 o
 -13   1  12       34.17       30.85      9.81 o
 -12   1  12      115.23      123.92     30.08 o
 -11   1  12      200.79      183.76     27.34 o
 -10   1  12      371.05      330.20     21.45 o
  -9   1  12      155.88      153.46     17.03 o
  -8   1  12        0.74       -0.88      3.63 o
  -7   1  12       13.33        9.92      6.69 o
  -6   1  12       12.06        9.34      6.96 o
  -5   1  12       39.05       42.17      9.95 o
  -4   1  12       24.68       24.32      8.37 o
  -3   1  12       61.94       65.55     12.41 o
  -2   1  12      180.10      192.77     18.35 o
  -1   1  12      100.32       94.00     15.25 o
   0   1  12      133.04      115.76     16.59 o
   1   1  12      224.02      257.54     22.26 o
   2   1  12      115.06       94.70     16.17 o
   3   1  12       31.02       33.00     10.94 o
   4   1  12        6.79        5.29      7.20 o
   5   1  12       14.95       21.68     10.08 o
   6   1  12       10.01       27.82     10.90 o
   7   1  12        0.82       12.84     10.98 o
 -16   2  12        1.41        0.52      8.49 o
 -15   2  12       12.40       11.39     11.18 o
 -14   2  12       30.11       32.62     14.29 o
 -13   2  12        1.15        9.54      6.85 o
 -12   2  12       87.99      112.56     25.01 o
 -11   2  12       21.43       28.02      9.19 o
 -10   2  12       38.53       34.87      9.90 o
  -9   2  12        5.40        3.21      5.66 o
  -8   2  12       52.22       55.92     11.49 o
  -7   2  12       75.92       66.18     11.72 o
  -6   2  12      515.20      486.85     26.15 o
  -5   2  12      111.71       91.42     13.62 o
  -4   2  12       40.05       53.93     11.51 o
  -3   2  12       69.85       57.55     11.52 o
  -2   2  12        4.52       14.13      7.17 o
  -1   2  12      206.48      222.48     19.71 o
   0   2  12      175.75      182.67     19.95 o
   1   2  12       55.33       74.32     14.75 o
   2   2  12        8.69        7.89      7.56 o
   3   2  12        9.05        9.59      7.61 o
   4   2  12        0.77        3.66      7.30 o
   5   2  12       10.88       17.49      9.30 o
   6   2  12        4.25       -0.96     11.44 o
   7   2  12       17.41       14.80      9.15 o
 -16   3  12        0.06        3.52      8.91 o
 -15   3  12        2.46       12.32     10.67 o
 -14   3  12        3.75        6.21      6.73 o
 -13   3  12        3.02        0.21      9.11 o
 -12   3  12       20.06       22.94      9.04 o
 -11   3  12       81.86       78.79     17.81 o
 -10   3  12      109.52      111.22     15.77 o
  -9   3  12      111.91      107.54     21.95 o
  -8   3  12      321.07      310.89     21.23 o
  -7   3  12       11.19        9.61      6.65 o
  -6   3  12       99.96       97.32     13.96 o
  -5   3  12      118.48      129.05     12.00 o
  -4   3  12      321.22      299.91     16.00 o
  -3   3  12      272.44      269.79     19.67 o
  -2   3  12      244.02      205.50     19.07 o
  -1   3  12       93.40       86.68     14.79 o
   0   3  12       55.70       50.85     12.70 o
   1   3  12      104.50      114.95     17.52 o
   2   3  12        3.34       -0.86      6.22 o
   3   3  12       26.15       20.62      9.68 o
   4   3  12        5.64        6.27      7.87 o
   5   3  12        3.44       12.70      8.91 o
   6   3  12        8.58       14.00      9.72 o
   7   3  12        1.17       -3.22      7.06 o
 -15   4  12       23.94       16.86     16.26 o
 -14   4  12       36.29       34.11     10.98 o
 -13   4  12       32.76       55.51     19.26 o
 -12   4  12        3.19       17.81     11.91 o
 -11   4  12       52.42       43.49     16.88 o
 -10   4  12      120.35      117.32     16.47 o
  -9   4  12       35.49       33.08      9.96 o
  -7   4  12      214.37      193.34     18.89 o
  -6   4  12       23.77       27.92      9.18 o
  -5   4  12      139.10      127.81     15.89 o
  -4   4  12       98.08       83.62     11.82 o
  -3   4  12       85.93       82.66      9.67 o
  -2   4  12      101.70      104.53     11.71 o
  -1   4  12       21.88       24.99     14.08 o
   0   4  12       90.52       77.74     14.68 o
   1   4  12      133.88      153.96     38.16 o
   2   4  12       10.95       13.72      8.09 o
   3   4  12       89.71       98.03     17.34 o
   4   4  12       64.56       54.68     13.67 o
   5   4  12        6.06       12.00      9.23 o
   6   4  12        3.84        2.41      7.36 o
 -14   5  12       13.35       19.08      9.41 o
 -13   5  12       73.06       69.69     21.23 o
 -12   5  12       22.76       28.37     15.64 o
 -11   5  12       79.58       88.44     23.09 o
 -10   5  12       75.57       70.42     21.13 o
  -9   5  12       49.61       40.46     10.84 o
  -8   5  12       16.41       10.25      7.50 o
  -7   5  12       15.22       20.38      8.27 o
  -6   5  12      238.71      230.94     19.38 o
  -5   5  12       24.38       19.28      8.20 o
  -4   5  12      243.35      235.14     16.67 o
  -3   5  12      167.33      140.49     15.04 o
  -2   5  12        1.87        0.47      5.70 o
  -1   5  12       34.69       35.28     10.78 o
   0   5  12       11.43        9.53      8.10 o
   1   5  12       37.51       52.98     12.89 o
   2   5  12       32.72       32.04     11.45 o
   3   5  12        2.92        3.67      7.02 o
   4   5  12       11.32       12.74      8.53 o
   5   5  12        2.37        2.96      7.72 o
 -13   6  12       11.03        4.30      6.79 o
 -12   6  12        0.76        7.77     10.87 o
 -11   6  12        6.33        5.80     11.49 o
 -10   6  12       11.78       16.26     13.15 o
  -9   6  12       64.07       80.77     22.26 o
  -8   6  12       66.68       50.33     12.08 o
  -7   6  12       23.64       33.84     10.39 o
  -6   6  12       49.67       55.71     12.74 o
  -5   6  12        5.67        4.38      6.40 o
  -4   6  12       25.79       29.87     10.72 o
  -3   6  12       20.84       20.26      9.89 o
  -2   6  12        5.22        8.91     10.46 o
  -1   6  12       47.46       24.85     13.15 o
   0   6  12       57.97       71.76     14.31 o
   1   6  12        9.94        7.44      7.43 o
   2   6  12       25.80       29.18     13.88 o
   3   6  12        5.71        8.34      8.18 o
   4   6  12       17.50       17.01     10.09 o
 -12   7  12       14.63       24.23     14.60 o
 -11   7  12       25.05       24.13     15.53 o
 -10   7  12       49.05       68.24     22.37 o
  -9   7  12       21.12       28.27     16.05 o
  -8   7  12       28.57       33.97     15.84 o
  -7   7  12       11.91       20.84      9.25 o
  -6   7  12       21.83       16.90      9.33 o
  -5   7  12       73.30       82.60     14.02 o
  -4   7  12       38.47       26.19      9.29 o
  -3   7  12       78.01       74.76     13.08 o
  -2   7  12       91.56       94.10     14.83 o
  -1   7  12       37.46       34.28     15.95 o
   0   7  12        3.26       -1.55      9.53 o
   1   7  12        5.93        7.46     11.39 o
   2   7  12        5.91        9.26      8.18 o
   3   7  12        4.05        5.31      8.05 o
 -10   8  12        3.16        1.04      9.11 o
  -9   8  12        6.17        2.69      9.63 o
  -8   8  12        5.06        1.97     10.15 o
  -7   8  12        0.41        7.87     10.56 o
  -6   8  12       39.35       55.15     13.57 o
  -5   8  12       15.36       13.13      8.96 o
  -4   8  12       67.97       62.12     13.15 o
  -3   8  12       16.74       26.83      9.33 o
  -2   8  12        3.83       15.22      8.39 o
  -1   8  12       13.61       21.75     15.22 o
   0   8  12       13.17       23.09     15.84 o
   1   8  12        3.05       14.39     13.36 o
  -6   9  12       11.20       12.32     10.36 o
  -5   9  12       22.53       18.74     12.12 o
  -4   9  12       26.16       22.48      9.35 o
  -3   9  12       22.65       26.12      9.98 o
  -8  -8  13       21.04       19.71     10.17 o
  -7  -8  13       12.60       10.41      8.71 o
  -6  -8  13       27.28       19.92      9.75 o
  -5  -8  13       34.96       48.60     13.59 o
  -4  -8  13       12.46       16.98     13.98 o
  -3  -8  13        3.18       -7.25     11.39 o
  -2  -8  13        9.29        9.73     10.98 o
  -1  -8  13        5.52        8.93      8.22 o
 -11  -7  13       10.39        6.64      8.76 o
 -10  -7  13       31.30       30.19     11.07 o
  -9  -7  13       23.07       17.13      9.40 o
  -8  -7  13       19.45       17.71      9.53 o
  -7  -7  13        3.37        3.75      7.03 o
  -6  -7  13        6.45        6.79      8.31 o
  -5  -7  13        7.88       12.75      9.01 o
  -4  -7  13       13.04       16.37      9.51 o
  -3  -7  13       85.43      104.80     27.23 o
  -2  -7  13       39.57       38.83     17.29 o
  -1  -7  13       18.40       23.19      9.85 o
   0  -7  13       22.84       23.61     14.91 o
   1  -7  13        3.64       -0.21      9.73 o
 -13  -6  13       13.57        9.94     10.33 o
 -12  -6  13        0.78        3.10      7.21 o
 -11  -6  13        4.37        3.15      7.97 o
 -10  -6  13       31.49       40.49     12.84 o
  -9  -6  13       36.49       37.92     11.56 o
  -8  -6  13       81.96       86.53     16.75 o
  -7  -6  13       44.18       47.53     12.70 o
  -6  -6  13        9.71       11.91      7.84 o
  -5  -6  13       47.91       50.51     12.62 o
  -4  -6  13       35.20       38.05     11.62 o
  -3  -6  13        0.55        4.90      6.59 o
  -2  -6  13        1.60        2.47      8.80 o
  -1  -6  13        5.83       20.92     14.81 o
   0  -6  13       11.19        9.42     11.60 o
   1  -6  13       28.80       33.66     17.50 o
   2  -6  13       23.33       16.88     13.26 o
   3  -6  13        2.68       16.78     12.74 o
 -14  -5  13        3.92        8.80     12.94 o
 -13  -5  13       85.73      105.58     19.04 o
 -12  -5  13       54.62       59.19     14.17 o
 -11  -5  13       42.14       53.49     13.85 o
 -10  -5  13       40.61       44.64     12.49 o
  -9  -5  13       35.46       43.45     12.04 o
  -8  -5  13      161.41      196.28     22.96 o
  -7  -5  13       35.81       42.98     12.21 o
  -6  -5  13        2.85       12.41      7.43 o
  -5  -5  13       20.70       17.48      8.48 o
  -4  -5  13       40.27       39.40     13.36 o
  -3  -5  13       22.86       27.81     10.21 o
  -2  -5  13        7.92       15.89      8.71 o
  -1  -5  13        4.73       12.67      8.77 o
   0  -5  13       22.91       27.13     14.81 o
   1  -5  13       56.35       46.50     18.85 o
   2  -5  13       15.34       23.40     15.33 o
   3  -5  13       23.19       16.88     12.43 o
   4  -5  13        1.42       -3.00     10.25 o
 -15  -4  13       12.79       12.63     14.08 o
 -14  -4  13       23.54       45.20     12.82 o
 -13  -4  13        7.18       11.72      8.71 o
 -12  -4  13       30.27       37.94     11.43 o
 -11  -4  13        5.96        4.37      7.31 o
 -10  -4  13        5.94        8.34      7.31 o
  -9  -4  13       27.31       24.83      9.68 o
  -8  -4  13      193.62      248.52     22.81 o
  -7  -4  13       15.96        8.28      8.13 o
  -6  -4  13      117.97      104.52     17.06 o
  -5  -4  13       25.32       19.82      8.52 o
  -4  -4  13       45.88       55.97     13.22 o
  -3  -4  13       94.42      107.29     17.02 o
  -2  -4  13       31.01       32.78     10.12 o
  -1  -4  13        5.08        5.93      7.46 o
   0  -4  13       23.45       20.75      8.61 o
   1  -4  13       18.68       11.18     12.01 o
   2  -4  13       42.65       60.68     20.81 o
   3  -4  13       28.80       31.17     16.47 o
   4  -4  13        1.53        7.66     12.01 o
   5  -4  13        2.77       17.50     12.43 o
 -15  -3  13        2.56       14.39     14.50 o
 -14  -3  13       18.24       23.61     14.60 o
 -13  -3  13        1.93        5.18      7.51 o
 -12  -3  13        4.84        2.45      6.06 o
 -11  -3  13        6.31        0.96      5.95 o
 -10  -3  13       53.17       58.84     13.25 o
  -9  -3  13       35.77       41.55     16.00 o
  -8  -3  13      416.45      450.68     27.75 o
  -7  -3  13       37.93       48.75     12.05 o
  -6  -3  13        1.75        1.67      6.10 o
  -5  -3  13      287.84      292.85     22.66 o
  -4  -3  13      125.56      140.17     22.68 o
  -3  -3  13      150.64      145.00     18.73 o
  -2  -3  13       99.74      122.40     17.84 o
  -1  -3  13       58.90       55.94     12.82 o
   0  -3  13       25.85       29.70      9.99 o
   1  -3  13        8.73        7.92      7.46 o
   2  -3  13       20.17       18.23     14.19 o
   3  -3  13        9.30        8.70     11.91 o
   4  -3  13        9.11        2.28     10.77 o
   5  -3  13        6.75       17.40     12.94 o
 -16  -2  13       15.68       25.99     15.53 o
 -15  -2  13       14.52       27.23     15.02 o
 -14  -2  13        8.82       16.47     12.12 o
 -13  -2  13        5.75       -1.14      9.01 o
 -12  -2  13       19.71       32.75     10.24 o
 -11  -2  13       35.55       47.25     11.86 o
 -10  -2  13       19.62       21.94     10.72 o
  -9  -2  13      314.77      302.99     22.40 o
  -8  -2  13      281.96      270.35     21.13 o
  -7  -2  13      276.87      305.86     22.36 o
  -6  -2  13      170.15      186.52     19.77 o
  -5  -2  13       95.22      101.92     15.88 o
  -4  -2  13      126.18      107.88     16.65 o
  -3  -2  13       12.13       10.86      7.91 o
  -2  -2  13       26.18       20.40      8.91 o
  -1  -2  13      151.51      187.81     21.08 o
   0  -2  13       35.64       51.92     13.24 o
   1  -2  13        9.62        8.56      7.84 o
   2  -2  13        9.70       15.84      8.32 o
   3  -2  13        7.09        8.49     10.36 o
   4  -2  13        2.34        9.53     11.91 o
   5  -2  13        4.68        3.52     11.70 o
   6  -2  13        2.82       19.16     11.70 o
 -16  -1  13        2.30        8.20      7.80 o
 -15  -1  13        1.78       10.07      7.74 o
 -14  -1  13       36.97       52.81     18.74 o
 -13  -1  13       70.00       78.60     21.85 o
 -12  -1  13      190.22      221.71     32.31 o
 -11  -1  13       36.24       45.72     11.10 o
 -10  -1  13       23.74       24.13      9.20 o
  -9  -1  13        6.55        8.41      7.43 o
  -8  -1  13        8.07        6.41      6.55 o
  -7  -1  13        3.19        4.65      5.80 o
  -6  -1  13       86.16       80.84     14.18 o
  -5  -1  13      141.50      157.25     18.28 o
  -4  -1  13      101.53       90.19     15.04 o
  -3  -1  13      132.01      134.10     17.92 o
  -2  -1  13      186.85      182.99     20.06 o
  -1  -1  13      168.41      162.26     19.18 o
   0  -1  13      211.50      205.97     21.29 o
   1  -1  13       45.50       63.15     14.08 o
   2  -1  13       24.04       14.50      8.56 o
   3  -1  13        3.98        7.47      8.20 o
   4  -1  13       13.59        7.77      9.94 o
   5  -1  13       17.03        9.32     12.74 o
   6  -1  13        4.07       -2.17      8.28 o
 -16   0  13       22.92       28.06     14.60 o
 -15   0  13       78.17       96.62     16.51 o
 -14   0  13       28.74       48.86     11.63 o
 -13   0  13        1.46        0.54      5.61 o
 -12   0  13       23.20       44.32     16.15 o
 -11   0  13       18.97       27.03     13.77 o
 -10   0  13        5.62        3.11      8.91 o
  -9   0  13       22.52       22.80      9.63 o
  -8   0  13        3.83        6.41      6.06 o
  -7   0  13        0.31       11.40      6.73 o
  -6   0  13       52.19       39.20     11.13 o
  -5   0  13       59.11       73.26     13.34 o
  -4   0  13        5.96       -2.40      5.30 o
  -3   0  13      144.40      157.70     18.27 o
  -2   0  13       20.89       25.71      9.29 o
  -1   0  13       58.86       63.11     13.47 o
   0   0  13        2.28        0.35      6.33 o
   1   0  13       21.83       24.48      9.90 o
   2   0  13        5.84        4.03      7.43 o
   3   0  13      210.67      278.29     24.71 o
   4   0  13       90.42      115.21     25.73 o
   5   0  13       14.05       29.51     15.33 o
   6   0  13        0.11        4.04     10.04 o
 -16   1  13        2.30        6.21      8.80 o
 -15   1  13        2.01       -5.07      8.18 o
 -14   1  13       35.44       32.30     13.00 o
 -13   1  13       73.01       72.04     13.98 o
 -12   1  13      195.85      197.25     27.86 o
 -11   1  13       35.79       37.98      9.68 o
 -10   1  13       22.18       14.60     11.81 o
  -9   1  13        6.43        8.39     10.04 o
  -8   1  13        8.47        3.54      6.36 o
  -7   1  13        3.21        8.01      6.36 o
  -6   1  13       86.57       79.57     13.62 o
  -5   1  13      143.37      157.08     17.53 o
  -4   1  13      102.94       94.90     14.86 o
  -3   1  13      132.19      136.63     17.35 o
  -2   1  13      188.22      192.30     20.18 o
  -1   1  13      164.06      172.26     19.95 o
   0   1  13      205.90      201.26     21.49 o
   1   1  13       48.26       48.95     12.56 o
   2   1  13       25.20       16.01      8.82 o
   3   1  13        4.06       13.86      7.64 o
   4   1  13       13.54       23.45      9.79 o
   5   1  13       17.00       16.54      9.43 o
   6   1  13        3.80       14.29     11.08 o
 -16   2  13       15.29       23.82     13.26 o
 -15   2  13       14.47        6.42      9.84 o
 -14   2  13        8.97       14.39     10.46 o
 -13   2  13        5.95        7.44      6.70 o
 -12   2  13       19.46       23.47      8.88 o
 -11   2  13       37.28       28.81      8.96 o
 -10   2  13       20.58       18.84      8.48 o
  -9   2  13      317.58      272.46     19.96 o
  -8   2  13      282.07      246.46     29.41 o
  -7   2  13      273.07      266.45     29.93 o
  -6   2  13      170.96      175.79     17.27 o
  -5   2  13       96.57      100.56     14.80 o
  -4   2  13      128.99      142.10     17.23 o
  -3   2  13       11.71       10.48      7.46 o
  -2   2  13       25.20       28.81      9.88 o
  -1   2  13      151.57      158.70     19.39 o
   0   2  13       33.83       41.88     15.27 o
   1   2  13        9.78        6.83      7.26 o
   2   2  13        9.88       17.68      9.26 o
   3   2  13        6.86        6.10      7.29 o
   4   2  13        2.22        4.87      7.71 o
   5   2  13        4.73        8.34      8.03 o
   6   2  13        2.87        4.30      8.46 o
 -15   3  13        2.48        4.56      8.49 o
 -14   3  13       18.08       18.74     11.39 o
 -13   3  13        1.84        4.97      8.60 o
 -12   3  13        4.73        8.34      6.67 o
 -11   3  13        5.65        6.93      7.00 o
 -10   3  13       52.69       50.96     12.22 o
  -9   3  13       37.31       31.68     13.36 o
  -8   3  13      419.97      442.86     25.45 o
  -7   3  13       38.21       34.22     11.24 o
  -6   3  13        1.78        7.77     10.56 o
  -5   3  13      282.20      300.51     21.03 o
  -4   3  13      122.21      134.06     16.81 o
  -3   3  13      152.47      154.70     23.20 o
  -2   3  13       98.34      112.13     16.50 o
  -1   3  13       58.18       62.18     14.04 o
   0   3  13       25.59       22.99     10.25 o
   1   3  13        8.33       11.53      8.09 o
   2   3  13       20.03       11.02      8.27 o
   3   3  13        9.26       17.07      8.78 o
   4   3  13        8.99       12.64      8.93 o
   5   3  13        6.69       12.89      9.18 o
 -15   4  13       12.79       14.41      7.29 o
 -14   4  13       24.03       24.44     13.88 o
 -13   4  13        7.53       16.78     10.98 o
 -12   4  13       29.95       30.96     14.60 o
 -11   4  13        6.20       12.10      7.72 o
 -10   4  13        6.51       -3.36      5.72 o
  -9   4  13       26.94       31.98     10.42 o
  -8   4  13      194.27      200.99     20.13 o
  -7   4  13       16.31       11.48      7.38 o
  -6   4  13      112.50       88.95     14.42 o
  -5   4  13       24.37       21.64     13.36 o
  -4   4  13       44.86       41.01     16.88 o
  -3   4  13       92.54      104.17     15.62 o
  -2   4  13       30.59       26.68      9.70 o
  -1   4  13        4.94        7.62      6.63 o
   0   4  13       23.96       20.35      9.16 o
   1   4  13       18.16       16.72      9.23 o
   2   4  13       42.53       39.06     12.26 o
   3   4  13       28.84       23.11     11.49 o
   4   4  13        1.62        4.83      7.62 o
   5   4  13        2.60       -1.29      7.22 o
 -14   5  13        3.73        2.01      6.57 o
 -13   5  13       85.23       89.57     24.23 o
 -12   5  13       55.03       50.02     18.43 o
 -11   5  13       42.25       43.60     17.50 o
 -10   5  13       40.48       58.52     13.22 o
  -9   5  13       36.41       44.06     11.65 o
  -8   5  13      159.18      152.12     18.90 o
  -7   5  13       36.54       34.12     10.65 o
  -6   5  13        2.91        1.43      6.02 o
  -5   5  13       21.13       20.20      8.67 o
  -4   5  13       40.95       39.25     10.83 o
  -3   5  13       22.30       15.43     11.91 o
  -2   5  13        7.88        3.21      8.70 o
  -1   5  13        5.03        3.98      6.80 o
   0   5  13       22.02       30.94     11.09 o
   1   5  13       57.02       67.53     14.94 o
   2   5  13       16.14       23.19     14.60 o
   3   5  13       23.26       20.61      9.94 o
   4   5  13        1.51        0.55      7.53 o
 -13   6  13       13.34        4.97     10.56 o
 -12   6  13        0.83        4.35      9.73 o
 -11   6  13        4.83        4.14     10.15 o
 -10   6  13       30.96       35.83     16.36 o
  -9   6  13       35.61       22.57     13.98 o
  -8   6  13       83.44       87.01     15.77 o
  -7   6  13       44.47       40.10     11.64 o
  -6   6  13        9.42       11.56      7.89 o
  -5   6  13       47.70       52.50     12.34 o
  -4   6  13       35.68       35.06      9.79 o
  -3   6  13        0.62        7.97      6.42 o
  -2   6  13        1.77       -1.13      6.10 o
  -1   6  13        6.12        6.11     10.87 o
   0   6  13       11.36        8.52      7.80 o
   1   6  13       29.07       27.90     10.45 o
   2   6  13       24.33       27.77     10.92 o
   3   6  13        2.38        7.47      7.90 o
 -11   7  13       10.26       22.57     14.19 o
 -10   7  13       31.82       21.64     13.88 o
  -9   7  13       24.11       37.38     16.78 o
  -8   7  13       18.40       10.15     11.18 o
  -7   7  13        3.09        5.39      7.65 o
  -6   7  13        6.31        9.08      8.08 o
  -5   7  13        8.39       10.32      7.41 o
  -4   7  13       12.72       21.10      8.83 o
  -3   7  13       83.22       72.02     13.79 o
  -2   7  13       39.57       48.84     11.39 o
  -1   7  13       18.53       24.23     16.05 o
   0   7  13       23.54       18.54     13.88 o
   1   7  13        3.49        1.35     12.74 o
  -8   8  13       20.61       20.09     12.12 o
  -7   8  13       12.08        9.32     11.70 o
  -6   8  13       26.58       25.80     10.10 o
  -5   8  13       34.99       41.60     11.19 o
  -4   8  13       12.26       13.97      8.95 o
  -3   8  13        3.11       12.70      7.49 o
  -2   8  13        9.75       19.75      8.78 o
  -1   8  13        5.84        1.86     12.12 o
 -10  -7  14       29.40       29.73     12.03 o
  -9  -7  14       18.65       13.04      9.36 o
  -8  -7  14        5.36        8.10      8.54 o
  -7  -7  14        3.08        8.93      8.15 o
  -6  -7  14        2.13        3.42      7.24 o
  -5  -7  14       17.07       20.78      9.42 o
  -4  -7  14        4.67       13.67      9.08 o
  -3  -7  14       10.76        6.11     12.12 o
  -2  -7  14       10.82        3.73     10.04 o
  -1  -7  14       17.65       18.02     11.39 o
 -12  -6  14        0.93        2.79      8.06 o
 -11  -6  14       15.61       17.90      9.83 o
 -10  -6  14       76.00       86.37     18.41 o
  -9  -6  14       20.06       27.33     11.00 o
  -8  -6  14       17.53       19.90      9.62 o
  -7  -6  14       23.48       27.49     11.16 o
  -6  -6  14        4.15        2.65      6.88 o
  -5  -6  14       26.35       24.65      9.83 o
  -4  -6  14        5.99       12.89      8.43 o
  -3  -6  14       17.99       11.03      8.82 o
  -2  -6  14       15.19        4.35     11.91 o
  -1  -6  14        6.04        1.76     10.25 o
   0  -6  14       26.43       30.86     16.05 o
   1  -6  14       18.30       26.10     14.81 o
 -13  -5  14        8.60       11.67      9.85 o
 -12  -5  14        9.82       20.37      9.83 o
 -11  -5  14        4.24       -0.96      7.30 o
 -10  -5  14       13.08       28.07     11.12 o
  -9  -5  14       14.53       11.71      8.77 o
  -8  -5  14      103.33      106.27     18.85 o
  -7  -5  14       13.15       15.00      8.48 o
  -6  -5  14       13.63       24.92     10.10 o
  -5  -5  14        5.62        6.00      7.27 o
  -4  -5  14       10.69        6.40      7.78 o
  -3  -5  14        3.89        1.32      7.24 o
  -2  -5  14        7.34        7.75      7.09 o
  -1  -5  14       41.85       42.77     19.36 o
   0  -5  14       48.17       47.22     19.26 o
   1  -5  14       33.88       41.73     18.64 o
   2  -5  14        3.46        4.35     12.12 o
 -14  -4  14       17.24       29.89     11.81 o
 -13  -4  14        1.90        2.42      7.18 o
 -12  -4  14        8.20       10.73      7.41 o
 -11  -4  14        2.52       -0.53      6.53 o
 -10  -4  14       33.44       54.31     13.69 o
  -9  -4  14       52.43       64.24     14.53 o
  -8  -4  14       50.51       71.62     15.14 o
  -7  -4  14      129.50      135.43     19.69 o
  -6  -4  14       66.84       75.23     15.43 o
  -5  -4  14       29.35       39.64     11.91 o
  -4  -4  14        8.47        3.90      6.63 o
  -3  -4  14       11.22       17.07      8.26 o
  -2  -4  14       11.40       22.22      9.16 o
  -1  -4  14       14.63       20.01      9.40 o
   0  -4  14       33.51       39.87     16.57 o
   1  -4  14       10.80        6.32     10.46 o
   2  -4  14        8.96        9.53     11.39 o
   3  -4  14        3.34       11.49     11.81 o
 -15  -3  14        7.18        6.32      9.94 o
 -14  -3  14       31.46       49.19     19.57 o
 -13  -3  14       17.47       23.22      9.66 o
 -12  -3  14       17.63       28.87     10.11 o
 -11  -3  14       24.82       30.14     10.43 o
 -10  -3  14       73.74       76.93     15.38 o
  -9  -3  14      133.85      139.84     19.86 o
  -8  -3  14       14.26        8.48      7.25 o
  -7  -3  14       26.72       21.99      9.28 o
  -6  -3  14       40.33       48.97     12.24 o
  -5  -3  14      102.71      106.45     17.32 o
  -4  -3  14       14.04       20.26      8.95 o
  -3  -3  14       22.26       24.37      9.94 o
  -2  -3  14       22.25       18.24      9.08 o
  -1  -3  14        6.94        8.56      7.32 o
   0  -3  14       28.53       19.80     13.36 o
   1  -3  14        2.40       16.58      8.34 o
   2  -3  14       11.51        9.22     13.05 o
   3  -3  14        6.90        5.38     11.60 o
   4  -3  14        1.33        3.62      9.42 o
 -15  -2  14        1.64        7.46     11.60 o
 -14  -2  14        3.00        9.73     10.56 o
 -13  -2  14        0.83        7.66     11.08 o
 -12  -2  14       24.83       26.80      9.80 o
 -11  -2  14        8.61        6.06      7.21 o
 -10  -2  14        7.78        9.79      7.34 o
  -9  -2  14       66.21       80.81     15.27 o
  -8  -2  14       21.27       17.17      8.59 o
  -7  -2  14       91.15      100.91     16.42 o
  -6  -2  14       50.88       48.80     12.08 o
  -5  -2  14      217.10      197.37     21.41 o
  -4  -2  14      102.57      107.13     17.35 o
  -3  -2  14       68.93       73.45     14.89 o
  -2  -2  14       49.29       47.71     12.69 o
  -1  -2  14        8.36       15.25      9.00 o
   0  -2  14       25.09       24.21      9.65 o
   1  -2  14       25.65       54.43     13.24 o
   2  -2  14       56.05       65.78     16.72 o
   3  -2  14       10.95       16.98     13.36 o
   4  -2  14        3.00        4.97     11.49 o
 -15  -1  14       14.94       19.57     13.46 o
 -14  -1  14       66.62       75.08     22.26 o
 -13  -1  14       44.03       46.08     18.23 o
 -12  -1  14       40.34       40.90     16.78 o
 -11  -1  14       67.30       74.56     21.23 o
 -10  -1  14       57.18       60.90     13.22 o
  -9  -1  14       42.61       44.68     11.50 o
  -8  -1  14      187.36      176.40     21.54 o
  -7  -1  14       26.65       24.57      9.12 o
  -6  -1  14       14.24       18.39      8.79 o
  -5  -1  14       47.30       59.44     13.31 o
  -4  -1  14       63.53       71.59     14.37 o
  -3  -1  14      233.67      231.86     22.84 o
  -2  -1  14      104.46      113.76     17.52 o
  -1  -1  14       50.68       60.33     13.73 o
   0  -1  14       65.87       75.31     14.44 o
   1  -1  14       32.30       30.09     10.32 o
   2  -1  14        6.23        7.13      7.63 o
   3  -1  14        8.45       13.48      9.03 o
   4  -1  14        5.48       12.94     12.84 o
   5  -1  14        1.57        1.24      7.87 o
 -15   0  14       15.53       27.86     15.22 o
 -14   0  14       27.83       25.06     13.46 o
 -13   0  14       10.62       11.18     11.60 o
 -12   0  14      110.50      127.89     26.92 o
 -11   0  14        9.14       19.57     12.74 o
 -10   0  14       66.92       87.30     22.16 o
  -9   0  14       44.85       42.35     11.14 o
  -8   0  14       32.32       32.22      9.83 o
  -7   0  14       83.43       73.04     13.80 o
  -6   0  14       48.77       44.53     11.43 o
  -5   0  14       54.91       67.74     13.62 o
  -4   0  14       15.55       17.26      9.32 o
  -3   0  14        2.76       -2.12      5.99 o
  -2   0  14       58.74       43.31     11.57 o
  -1   0  14        1.22        7.57      7.14 o
   0   0  14        1.42       13.89      8.15 o
   1   0  14        2.04       -1.46      6.43 o
   2   0  14        9.05       12.22      8.13 o
   3   0  14       15.41       32.27     13.10 o
   4   0  14        0.44       -0.42      7.19 o
   5   0  14        0.47        4.87     11.49 o
 -15   1  14       15.07       16.78     10.15 o
 -14   1  14       65.19       63.58     19.88 o
 -13   1  14       43.99       44.94     17.29 o
 -12   1  14       42.03       50.02     16.88 o
 -11   1  14       69.35       79.84     21.54 o
 -10   1  14       57.67       63.48     19.36 o
  -9   1  14       42.49       45.25     16.78 o
  -8   1  14      185.61      229.58     32.31 o
  -7   1  14       26.00       17.51      7.98 o
  -6   1  14       13.73       18.39      8.42 o
  -5   1  14       47.90       55.98     12.21 o
  -4   1  14       62.00       61.39     13.06 o
  -3   1  14      233.84      252.69     21.95 o
  -2   1  14      105.72      123.42     22.99 o
  -1   1  14       48.56       46.98     12.48 o
   0   1  14       65.48       71.44     15.08 o
   1   1  14       32.22       42.02     12.07 o
   2   1  14        6.27        5.16      7.04 o
   3   1  14        8.46       11.27      8.71 o
   4   1  14        5.45        4.91      8.15 o
   5   1  14        1.67        6.56      8.70 o
 -15   2  14        1.76        7.97      9.94 o
 -14   2  14        2.99       -1.86      8.49 o
 -13   2  14        0.91        9.53      7.14 o
 -12   2  14       23.83       42.46     16.78 o
 -11   2  14        8.87       13.36     10.36 o
 -10   2  14        7.99        6.63      9.22 o
  -9   2  14       67.49       70.42     20.61 o
  -8   2  14       20.93       24.02     13.36 o
  -7   2  14       88.17      106.25     24.13 o
  -6   2  14       49.91       47.69     16.88 o
  -5   2  14      216.43      228.84     20.17 o
  -4   2  14      102.81      108.54     16.35 o
  -3   2  14       69.53       66.55     13.83 o
  -2   2  14       50.50       57.72     13.54 o
  -1   2  14        7.75        9.21      7.72 o
   0   2  14       24.07       29.00     10.48 o
   1   2  14       25.32       30.72     11.20 o
   2   2  14       56.63       65.09     14.76 o
   3   2  14       11.32       10.66      8.74 o
   4   2  14        2.85        0.99      8.12 o
 -15   3  14        7.15       11.39      9.84 o
 -14   3  14       31.43       26.82     13.46 o
 -13   3  14       17.60       28.68     14.39 o
 -12   3  14       17.01       27.73      9.75 o
 -11   3  14       24.04       30.65     14.45 o
 -10   3  14       73.16       69.49     20.19 o
  -9   3  14      131.69      151.40     27.55 o
  -8   3  14       13.88        8.08     10.87 o
  -7   3  14       26.58       31.07     14.08 o
  -6   3  14       40.39       48.67     17.09 o
  -5   3  14      103.83      104.49     24.54 o
  -4   3  14       15.05       15.09      9.01 o
  -3   3  14       21.47       25.92      9.58 o
  -2   3  14       21.27       12.73      8.09 o
  -1   3  14        6.83        7.56      7.72 o
   0   3  14       28.01       28.49     10.14 o
   1   3  14        2.52       10.77      8.49 o
   2   3  14       11.45       15.58      9.51 o
   3   3  14        6.83       13.19      9.34 o
   4   3  14        1.36       -2.59      7.55 o
 -14   4  14       17.05       22.57     11.70 o
 -13   4  14        1.94        5.80      9.32 o
 -12   4  14        8.27        4.14     10.15 o
 -11   4  14        2.09        7.55      7.51 o
 -10   4  14       32.30       27.13     13.88 o
  -9   4  14       51.19       70.92     15.12 o
  -8   4  14       51.81       42.98     16.26 o
  -7   4  14      128.47      151.91     28.27 o
  -6   4  14       67.92       68.04     20.61 o
  -5   4  14       30.01       37.80     18.02 o
  -4   4  14        8.70        4.14      8.91 o
  -3   4  14       11.71       24.15      9.22 o
  -2   4  14       11.66       17.91      8.73 o
  -1   4  14       14.50        7.85      8.22 o
   0   4  14       34.64       31.60     10.90 o
   1   4  14       11.13        4.73      7.77 o
   2   4  14        8.85       18.55     10.06 o
   3   4  14        3.43        5.40     11.29 o
 -13   5  14        8.44        3.94      9.73 o
 -12   5  14       10.21        4.97     10.87 o
 -11   5  14        3.88        2.07     10.87 o
 -10   5  14       13.33       29.58     10.58 o
  -9   5  14       14.67       14.79      8.38 o
  -8   5  14      102.64      121.40     17.93 o
  -7   5  14       13.24       16.88      8.35 o
  -6   5  14       13.72       22.37     13.46 o
  -5   5  14        5.52        9.42     11.29 o
  -4   5  14       11.15       14.81     11.49 o
  -3   5  14        3.81        7.35     10.25 o
  -2   5  14        6.99       10.46     11.39 o
  -1   5  14       41.92       54.34     12.81 o
   0   5  14       47.14       52.73     13.64 o
   1   5  14       34.29       27.60     10.98 o
   2   5  14        3.63        8.19      8.80 o
 -12   6  14        1.02        0.83      9.73 o
 -11   6  14       15.43       15.12     11.81 o
 -10   6  14       75.95       67.83     20.71 o
  -9   6  14       20.92       27.13     10.10 o
  -8   6  14       18.10       29.15     10.20 o
  -7   6  14       23.64       18.97      9.76 o
  -6   6  14        4.11       12.79      8.57 o
  -5   6  14       26.09       13.57     12.94 o
  -4   6  14        5.94       22.47     14.08 o
  -3   6  14       18.35       15.12     13.26 o
  -2   6  14       15.82       12.32     12.63 o
  -1   6  14        6.20        4.97     11.60 o
   0   6  14       26.21       26.72     16.15 o
   1   6  14       18.57       13.41      8.86 o
 -10   7  14       29.83       32.31     15.33 o
  -9   7  14       19.45       23.71     14.50 o
  -8   7  14        4.95       10.25      7.66 o
  -7   7  14        3.04        4.02      7.53 o
  -6   7  14        1.97        5.22      8.18 o
  -5   7  14       16.74       14.87      8.51 o
  -4   7  14        4.91        7.76      7.43 o
  -3   7  14       10.52       12.94     14.50 o
  -2   7  14       10.36        7.35     14.19 o
  -1   7  14       17.73       36.24     20.09 o
  -6  -7  15        5.45        8.29      9.11 o
 -10  -6  15       61.26       64.00     16.00 o
  -9  -6  15        5.34       11.01      9.15 o
  -8  -6  15        5.67        8.81      8.21 o
  -7  -6  15        8.18       14.33      8.89 o
  -6  -6  15       10.47       10.11      8.39 o
  -5  -6  15        0.06        6.02      7.98 o
  -4  -6  15       18.52       20.14      9.99 o
  -3  -6  15       20.57       24.54     15.43 o
  -2  -6  15        3.67        3.11     10.56 o
  -1  -6  15        1.41        8.70      9.73 o
 -12  -5  15        0.18        3.38      7.88 o
 -11  -5  15       10.55        5.37      8.30 o
 -10  -5  15        2.11       -0.11      7.39 o
  -9  -5  15        2.93        6.33      8.40 o
  -8  -5  15       15.45       14.08      8.71 o
  -7  -5  15       17.46        6.40      7.37 o
  -6  -5  15        9.83       12.67      8.53 o
  -5  -5  15        1.09        3.83      6.79 o
  -4  -5  15        6.39       14.65      9.37 o
  -3  -5  15       26.67       35.78     11.83 o
  -2  -5  15       38.89       53.96     13.30 o
  -1  -5  15       13.15       18.85     14.08 o
   0  -5  15       29.22       24.23     15.43 o
 -13  -4  15       18.98       16.88      9.95 o
 -12  -4  15       31.69       54.33     13.65 o
 -11  -4  15       12.23       11.71      8.48 o
 -10  -4  15       19.70       17.88      9.76 o
  -9  -4  15       31.82       40.24     12.00 o
  -8  -4  15       40.97       57.69     14.72 o
  -7  -4  15      101.83      111.66     19.15 o
  -6  -4  15       38.50       47.32     12.97 o
  -5  -4  15        4.98        3.15      7.79 o
  -4  -4  15       46.27       52.88     13.33 o
  -3  -4  15       54.82       79.39     16.22 o
  -2  -4  15       12.44       19.29      9.20 o
  -1  -4  15        8.35        6.99      7.78 o
   0  -4  15        6.59        4.66     10.98 o
   1  -4  15       19.11       26.41     16.15 o
   2  -4  15        9.98       11.60     12.01 o
 -14  -3  15        3.47        6.63     10.67 o
 -13  -3  15        0.51        3.73      9.42 o
 -12  -3  15       64.88       91.33     17.39 o
 -11  -3  15       65.35       81.48     15.06 o
 -10  -3  15       41.07       48.29     12.77 o
  -9  -3  15       22.92       29.64     11.39 o
  -8  -3  15        5.83        9.16      7.81 o
  -7  -3  15       59.40       59.02     14.02 o
  -6  -3  15       48.41       47.90     12.81 o
  -5  -3  15       66.22       80.88     16.07 o
  -4  -3  15       59.02       64.30     14.71 o
  -3  -3  15        8.90        9.59      8.18 o
  -2  -3  15        3.07        6.57      7.44 o
  -1  -3  15       22.15       22.49      9.22 o
   0  -3  15       21.38       16.27      9.54 o
   1  -3  15       15.36       23.61     15.64 o
   2  -3  15       12.12       11.91     10.67 o
 -14  -2  15        2.52        3.21     10.98 o
 -13  -2  15       13.20       11.81     12.63 o
 -12  -2  15        7.44       16.05     11.29 o
 -11  -2  15        8.52       19.37      8.91 o
 -10  -2  15       12.92       16.01      8.33 o
  -9  -2  15       25.55       25.30      9.53 o
  -8  -2  15       42.81       56.43     13.14 o
  -7  -2  15      152.72      219.90     21.77 o
  -6  -2  15       25.46       40.54     11.77 o
  -5  -2  15        5.49       11.99      8.01 o
  -4  -2  15       34.43       33.09     11.03 o
  -3  -2  15       94.22      107.34     18.27 o
  -2  -2  15       84.85       94.29     17.50 o
  -1  -2  15        0.01       -0.74      6.53 o
   0  -2  15        0.28        1.36      7.58 o
   1  -2  15       23.45       22.45      9.65 o
   2  -2  15        3.70       -7.04      9.84 o
   3  -2  15        0.37       -1.24      8.80 o
 -15  -1  15       27.06       33.76     16.26 o
 -14  -1  15       38.39       39.87     17.29 o
 -13  -1  15       11.97        3.21      8.60 o
 -12  -1  15        1.60       -3.31      8.28 o
 -11  -1  15      101.51      111.63     25.99 o
 -10  -1  15       19.30       29.82     10.47 o
  -9  -1  15       12.85       14.07      7.73 o
  -8  -1  15       41.36       50.40     12.50 o
  -7  -1  15        7.93        8.51      7.37 o
  -6  -1  15        0.91        0.74      5.88 o
  -5  -1  15       33.35       28.67      9.88 o
  -4  -1  15       45.91       42.61     11.97 o
  -3  -1  15       29.16       33.75     11.49 o
  -2  -1  15       10.92       10.64     13.72 o
  -1  -1  15       40.52       59.31     13.68 o
   0  -1  15       69.92       57.80     13.39 o
   1  -1  15        4.45       10.36      7.30 o
   2  -1  15        6.08       12.14      8.75 o
   3  -1  15       10.02       14.29     12.84 o
 -15   0  15        0.14        7.97     12.12 o
 -14   0  15        6.83        9.22     10.46 o
 -13   0  15        2.65        3.21      9.94 o
 -12   0  15      108.84      121.57     27.55 o
 -11   0  15      101.57      122.30     27.23 o
 -10   0  15       82.13       70.94     20.81 o
  -9   0  15        4.45       -1.14      8.49 o
  -8   0  15       27.74       31.68      9.88 o
  -7   0  15       86.92       92.28     15.61 o
  -6   0  15        3.20        8.36      7.43 o
  -5   0  15       13.57       14.54      8.85 o
  -4   0  15       24.33       47.74     12.41 o
  -3   0  15        0.01        1.78      5.59 o
  -2   0  15        7.82        9.92      7.43 o
  -1   0  15        0.03        1.67      6.55 o
   0   0  15       87.53       88.81     16.93 o
   1   0  15       50.74       58.36     14.20 o
   2   0  15        3.54        3.14      7.43 o
   3   0  15        1.61        8.84      8.92 o
 -15   1  15       27.19       55.61     19.36 o
 -14   1  15       38.33       51.16     17.60 o
 -13   1  15       12.21       27.75     13.67 o
 -12   1  15        1.75       -1.45      9.01 o
 -11   1  15      102.32       98.79     24.54 o
 -10   1  15       19.52       48.46     18.02 o
  -9   1  15       13.67       16.67     12.01 o
  -8   1  15       42.16       44.01     16.98 o
  -7   1  15        7.51       10.72      7.14 o
  -6   1  15        1.18        5.11      6.15 o
  -5   1  15       32.50       38.13     10.99 o
  -4   1  15       43.90       34.27     10.66 o
  -3   1  15       29.21       33.19     10.83 o
  -2   1  15       10.64       22.14      9.24 o
  -1   1  15       40.07       46.19     12.74 o
   0   1  15       70.08       81.46     16.42 o
   1   1  15        4.47       10.41      8.68 o
   2   1  15        6.05        7.63      8.82 o
   3   1  15        9.65       10.00      8.98 o
 -14   2  15        2.50       11.81     11.08 o
 -13   2  15       13.47       16.26     11.39 o
 -12   2  15        7.17        8.80     10.98 o
 -11   2  15        8.59       19.47     12.94 o
 -10   2  15       12.60       17.40     12.32 o
  -9   2  15       24.53       33.66     16.57 o
  -8   2  15       45.66       65.03     20.50 o
  -7   2  15      152.09      216.02     33.03 o
  -6   2  15       25.61       18.12     12.94 o
  -5   2  15        5.66        6.35      6.77 o
  -4   2  15       34.00       34.20     10.48 o
  -3   2  15       95.05      101.74     17.28 o
  -2   2  15       87.11       94.95     17.13 o
  -1   2  15        0.02        1.99      7.36 o
   0   2  15        0.22        4.25      7.62 o
   1   2  15       23.48       19.20      9.86 o
   2   2  15        3.82        5.12      7.90 o
   3   2  15        0.31        8.67      9.22 o
 -13   3  15        0.47        6.11      9.11 o
 -12   3  15       64.33       76.11     20.81 o
 -11   3  15       65.02       94.13     23.92 o
 -10   3  15       40.83       50.22     18.74 o
  -9   3  15       22.58       29.31     15.02 o
  -8   3  15        5.65        2.28      9.94 o
  -7   3  15       58.98       60.79     20.30 o
  -6   3  15       46.94       53.64     18.23 o
  -5   3  15       67.85       69.28     21.64 o
  -4   3  15       60.95       59.85     13.36 o
  -3   3  15        9.17       22.15      9.11 o
  -2   3  15        2.97       -3.78      6.44 o
  -1   3  15       21.83       38.52     12.00 o
   0   3  15       21.09       15.56      9.53 o
   1   3  15       15.58       17.96      9.68 o
   2   3  15       12.00       19.84      9.81 o
 -13   4  15       19.32       23.40     12.53 o
 -11   4  15       12.63       19.88     12.53 o
 -10   4  15       20.27       17.40     12.74 o
  -9   4  15       31.95       37.90     16.05 o
  -8   4  15       40.63       44.53     16.36 o
  -7   4  15      101.58      122.51     27.44 o
  -6   4  15       39.26       49.50     19.05 o
  -5   4  15        4.87        9.11     10.67 o
  -4   4  15       47.01       46.29     18.95 o
  -3   4  15       55.03       46.29     18.23 o
  -2   4  15       11.67        9.56      7.82 o
  -1   4  15        8.48       20.19      9.25 o
   0   4  15        6.78       18.03     11.60 o
   1   4  15       18.95       27.83     11.01 o
   2   4  15       10.10       13.84      9.12 o
 -12   5  15        0.12        6.52     10.04 o
 -11   5  15       10.39       13.05     11.49 o
 -10   5  15        1.96       -7.97      8.18 o
  -9   5  15        2.85        3.52      9.94 o
  -8   5  15       14.81       17.50     12.32 o
  -7   5  15       17.32       19.05     11.91 o
  -6   5  15       10.08        4.76     10.98 o
  -5   5  15        1.06       -1.55     10.36 o
  -4   5  15        6.59       15.53     12.01 o
  -3   5  15       26.70       27.44     16.98 o
  -2   5  15       38.92       36.76     16.57 o
  -1   5  15       12.78       18.74     14.39 o
   0   5  15       29.25       40.21     12.37 o
 -10   6  15       61.21       55.30     18.85 o
  -9   6  15        5.71        9.38      7.46 o
  -8   6  15        5.89        8.39     12.01 o
  -7   6  15        8.28       16.26     13.57 o
  -6   6  15       10.29        6.73     12.32 o
  -5   6  15        0.06        0.41     11.29 o
  -4   6  15       18.54       11.18     11.49 o
  -3   6  15       20.72       33.66     18.02 o
  -2   6  15        3.83       12.12     13.57 o
  -1   6  15        1.41       -1.35     12.94 o
  -6   7  15        5.51        5.59     12.22 o
  -6  -6  16        4.09        6.68      9.30 o
 -10  -5  16       28.13       31.95     12.22 o
  -9  -5  16       18.51       25.98     10.81 o
  -8  -5  16        9.57        8.08      9.09 o
  -7  -5  16        3.72        8.59      8.28 o
  -6  -5  16        0.87        3.78      7.93 o
  -5  -5  16        9.01        7.72      8.18 o
  -4  -5  16       27.65       44.62     13.25 o
  -3  -5  16        2.30        5.85      8.13 o
  -2  -5  16       22.67       23.51     14.91 o
 -12  -4  16       49.23       44.84     14.05 o
 -11  -4  16        4.83        3.66      7.42 o
 -10  -4  16        4.04        0.42      7.39 o
  -9  -4  16       36.44       45.98     13.21 o
  -8  -4  16       63.07       82.04     16.72 o
  -7  -4  16       23.33       20.63      9.69 o
  -6  -4  16        0.13       -0.11      7.80 o
  -5  -4  16        2.79       -2.79      6.95 o
  -4  -4  16       12.20       11.48      8.22 o
  -3  -4  16       40.82       62.38     14.59 o
  -2  -4  16       21.42       13.90      8.82 o
  -1  -4  16       11.09       17.29     15.12 o
 -13  -3  16        1.90       -0.62     10.77 o
 -12  -3  16       18.79       24.12      9.84 o
 -11  -3  16       24.90       30.07     11.15 o
 -10  -3  16        1.52        2.24      7.23 o
  -9  -3  16        2.42        6.88      7.43 o
  -8  -3  16        8.50       15.27      8.93 o
  -7  -3  16       50.01       52.45     14.34 o
  -6  -3  16       58.88       83.06     16.73 o
  -5  -3  16       90.93       92.14     17.17 o
  -4  -3  16       20.60       31.51     11.61 o
  -3  -3  16        3.27        0.62      7.03 o
  -2  -3  16        6.63        1.11      7.37 o
  -1  -3  16        9.24       15.25      9.07 o
   0  -3  16       15.56       34.17     17.50 o
 -13  -2  16       15.97        4.45     10.25 o
 -12  -2  16       32.89       18.23     12.63 o
 -11  -2  16        1.82       -0.45      6.77 o
 -10  -2  16       15.94       31.86     10.68 o
  -9  -2  16       62.90       77.92     17.35 o
  -8  -2  16       51.17       69.17     15.10 o
  -7  -2  16      153.74      202.75     23.58 o
  -6  -2  16        8.27       12.63      7.75 o
  -5  -2  16        9.67       15.78      9.31 o
  -4  -2  16       57.01       76.00     16.05 o
  -3  -2  16       36.96       41.18     12.87 o
  -2  -2  16       28.72       53.82     13.87 o
  -1  -2  16       33.26       45.43     13.04 o
   0  -2  16        6.63        9.07      8.47 o
   1  -2  16       13.76       11.95      9.43 o
 -14  -1  16       31.33       41.53     20.30 o
 -13  -1  16       12.56       21.13     13.98 o
 -12  -1  16        0.06        8.60     11.81 o
 -11  -1  16       16.28       33.14     16.15 o
 -10  -1  16       22.64       31.07     16.05 o
  -9  -1  16       20.82       32.76     10.41 o
  -8  -1  16       31.26       36.09     11.02 o
  -7  -1  16        8.02       14.25      8.27 o
  -6  -1  16        4.31        8.93      7.22 o
  -5  -1  16       16.06       30.53     11.24 o
  -4  -1  16       15.16       17.94      9.64 o
  -3  -1  16        1.12        0.44      5.99 o
  -2  -1  16        5.39        2.14      7.10 o
  -1  -1  16       19.44       22.08     10.61 o
   0  -1  16        8.58        9.25      8.41 o
   1  -1  16        0.59        2.77      7.06 o
 -14   0  16       11.05       15.43     13.46 o
 -13   0  16       43.91       72.07     23.20 o
 -12   0  16       69.91       89.57     24.65 o
 -11   0  16      122.25      166.31     31.79 o
 -10   0  16        5.17        7.15     10.56 o
  -9   0  16        0.45        1.97      7.66 o
  -8   0  16        3.78        1.81      6.04 o
  -7   0  16       43.38       61.28     13.38 o
  -6   0  16       10.68       15.15      8.19 o
  -5   0  16        7.23       15.48      8.81 o
  -4   0  16       68.81       76.83     15.85 o
  -3   0  16        7.99       16.33      8.58 o
  -2   0  16       24.50       24.50     10.17 o
  -1   0  16       22.30       26.21     10.68 o
   0   0  16       50.70       49.92     13.66 o
   1   0  16       20.96       24.16     10.22 o
 -14   1  16       31.26       63.79     21.75 o
 -13   1  16       12.93       16.26     13.36 o
 -12   1  16        0.04       -1.14     11.18 o
 -11   1  16       16.30       24.96     14.19 o
 -10   1  16       22.94       24.44     13.98 o
  -9   1  16       20.97       34.90     16.67 o
  -8   1  16       32.28       34.69     16.05 o
  -7   1  16        7.41        9.32     10.77 o
  -6   1  16        4.09        9.23      7.22 o
  -5   1  16       16.11       33.32     11.23 o
  -4   1  16       14.70       31.05     10.85 o
  -3   1  16        1.25        7.79      8.20 o
  -2   1  16        5.24       10.83      8.00 o
  -1   1  16       19.63       26.38     10.26 o
   0   1  16        8.40        9.01      8.85 o
   1   1  16        0.53        7.90      7.74 o
 -13   2  16       15.67       31.48     15.64 o
 -12   2  16       32.54       41.94     17.40 o
 -11   2  16        1.86       -0.72      9.11 o
 -10   2  16       15.63       31.69     16.15 o
  -9   2  16       63.04       77.46     22.99 o
  -8   2  16       51.56       59.03     19.88 o
  -7   2  16      153.74      177.18     32.10 o
  -6   2  16        7.97       10.87     12.01 o
  -5   2  16        9.68       14.51      7.50 o
  -4   2  16       56.39       63.59     13.97 o
  -3   2  16       37.82       36.81     11.74 o
  -2   2  16       28.27       40.98     12.63 o
  -1   2  16       33.44       59.82     15.48 o
   0   2  16        6.34       10.87      9.28 o
   1   2  16       13.46       12.89     14.50 o
 -13   3  16        1.79       15.02     12.22 o
 -12   3  16       19.00       44.94     17.81 o
 -11   3  16       25.03       31.38     16.36 o
 -10   3  16        1.57        9.73     11.29 o
  -9   3  16        2.27        7.35     11.08 o
  -8   3  16        8.74        8.18     10.15 o
  -7   3  16       50.82       64.20     20.92 o
  -6   3  16       58.54       81.70     24.23 o
  -5   3  16       92.02       89.68     25.16 o
  -4   3  16       21.87       20.71     14.39 o
  -3   3  16        3.11        3.59      7.93 o
  -2   3  16        6.80       10.64      8.56 o
  -1   3  16        9.00       13.41      9.37 o
   0   3  16       15.80       12.92      8.97 o
 -12   4  16       49.20       32.93     16.67 o
 -11   4  16        5.16       19.36     12.01 o
 -10   4  16        4.25       -0.31      8.60 o
  -9   4  16       36.05       46.29     18.12 o
  -8   4  16       63.41       82.64     23.92 o
  -7   4  16       22.64       33.66     15.43 o
  -6   4  16        0.14        2.90     11.08 o
  -5   4  16        2.84       12.32     12.43 o
  -4   4  16       12.38       14.39     13.26 o
  -3   4  16       40.15       40.39     19.26 o
  -2   4  16       21.03       24.30     10.38 o
  -1   4  16       10.74       16.16      9.97 o
 -10   5  16       27.78       29.72     15.12 o
  -9   5  16       18.74       30.55     15.95 o
  -8   5  16        8.93       12.63     12.01 o
  -7   5  16        3.46       13.46     13.67 o
  -6   5  16        0.87       10.15     11.81 o
  -5   5  16        8.78       13.36     12.43 o
  -4   5  16       27.58       27.23     16.36 o
  -3   5  16        2.28       -4.76      9.32 o
  -2   5  16       22.65       18.23     15.33 o
  -6   6  16        4.04        2.59     12.43 o
  -9  -4  17       14.56        9.03      7.28 o
  -8  -4  17       16.10       13.97      9.05 o
  -7  -4  17       13.08       14.60      9.55 o
  -6  -4  17        0.74        1.51      8.29 o
  -5  -4  17        1.98        1.20      7.87 o
  -4  -4  17        7.32       19.41     10.10 o
 -11  -3  17       14.43       28.05     11.79 o
 -10  -3  17        7.21       12.96      9.10 o
  -9  -3  17        6.97       17.62      9.44 o
  -8  -3  17        0.42        2.36      7.45 o
  -7  -3  17       32.31       56.56     15.29 o
  -6  -3  17      102.97      114.68     19.82 o
  -5  -3  17       59.47       71.43     15.72 o
  -4  -3  17        3.77       12.84      8.74 o
  -3  -3  17        0.14        2.81      9.16 o
  -2  -3  17       11.41        8.68      9.63 o
 -12  -2  17        9.38        7.97     12.84 o
 -11  -2  17       18.84       12.01     12.12 o
 -10  -2  17       28.86       28.30     10.45 o
  -9  -2  17       29.68       37.30     12.05 o
  -8  -2  17        5.64       13.50      9.08 o
  -7  -2  17       15.57       21.90     10.36 o
  -6  -2  17        0.23        7.89      7.75 o
  -5  -2  17        5.81        9.29      8.31 o
  -4  -2  17       47.01       70.23     16.18 o
  -3  -2  17       16.11       23.05     11.03 o
  -2  -2  17       36.60       41.63     13.18 o
  -1  -2  17        9.29       10.03     10.41 o
 -12  -1  17        2.13       14.60     15.84 o
 -11  -1  17       14.21       24.02     14.70 o
 -10  -1  17       39.46       49.08     18.95 o
  -9  -1  17       35.47       40.04     12.08 o
  -8  -1  17       26.49       26.71     10.35 o
  -7  -1  17       21.88       25.91     10.35 o
  -6  -1  17       17.15       18.41      9.51 o
  -5  -1  17       12.62       17.23      9.09 o
  -4  -1  17        8.47        7.50      8.16 o
  -3  -1  17        2.08        5.89      7.98 o
  -2  -1  17       11.70       12.93      9.37 o
  -1  -1  17       17.54       25.91     11.30 o
 -12   0  17       36.44       37.38     17.60 o
 -11   0  17        6.80       -6.73      9.73 o
 -10   0  17        0.75        2.80      9.42 o
  -9   0  17        0.46       -3.21      9.01 o
  -8   0  17        9.05       32.00     15.95 o
  -7   0  17       26.37       28.92     11.81 o
  -6   0  17        1.40        5.26      7.26 o
  -5   0  17        3.72        8.16      7.80 o
  -4   0  17        5.86       10.01      8.71 o
  -3   0  17        1.39        2.11      8.50 o
  -2   0  17        3.55       10.77      8.45 o
  -1   0  17        1.69       12.21      9.14 o
 -12   1  17        2.18        5.38     12.22 o
 -11   1  17       14.29       19.88     14.29 o
 -10   1  17       38.52       41.84     18.54 o
  -9   1  17       35.25       60.27     21.33 o
  -8   1  17       26.81       24.34     13.46 o
  -7   1  17       21.48       18.95     12.63 o
  -6   1  17       17.15       26.17      9.73 o
  -5   1  17       13.07       11.39      8.12 o
  -4   1  17        8.36       15.13      8.71 o
  -3   1  17        2.10        9.39     10.25 o
  -2   1  17       11.70       23.37     10.05 o
  -1   1  17       17.49       14.39      8.71 o
 -12   2  17        9.10        9.01     10.67 o
 -11   2  17       18.83       23.09     14.50 o
 -10   2  17       29.00       37.07     17.91 o
  -9   2  17       30.15       34.48     18.02 o
  -8   2  17        5.42        3.73     10.77 o
  -7   2  17       15.80        9.73     12.63 o
  -6   2  17        0.25        7.77     11.39 o
  -5   2  17        5.81        5.80     12.63 o
  -4   2  17       47.26       68.55     15.22 o
  -3   2  17       15.48       19.88      9.88 o
  -2   2  17       36.58       45.48     13.73 o
  -1   2  17        9.44       11.59     11.34 o
 -11   3  17       14.47       34.69     16.15 o
 -10   3  17        7.45       13.05     12.84 o
  -9   3  17        7.09       15.43     14.19 o
  -8   3  17        0.32       10.25     12.43 o
  -7   3  17       33.34       50.85     19.47 o
  -6   3  17      103.56      111.01     28.58 o
  -5   3  17       59.55       71.35     23.20 o
  -4   3  17        4.12       14.08     13.67 o
  -3   3  17        0.14        3.37      8.05 o
  -2   3  17       11.48        9.51      8.42 o
  -9   4  17       14.61       25.99     14.19 o
  -8   4  17       16.65       19.88     13.15 o
  -7   4  17       12.93       12.01     13.26 o
  -6   4  17        0.71        4.97     11.91 o
  -5   4  17        2.20       -3.62     10.25 o
  -4   4  17        6.69       11.49     15.22 o
  -9  -2  18        6.56       16.75      9.45 o
  -8  -2  18        0.57       -3.72      7.06 o
  -7  -2  18        0.83        7.68      7.25 o
  -6  -2  18        6.24       14.66      8.49 o
  -5  -2  18       10.29       18.46      9.74 o
 -10  -1  18       39.01       50.12     20.19 o
  -9  -1  18       24.20       26.82     16.98 o
  -8  -1  18       17.62       32.68     11.05 o
  -7  -1  18       20.84       15.58      8.36 o
  -6  -1  18       23.98       30.11     11.03 o
  -5  -1  18        1.93        1.47      7.68 o
  -4  -1  18        0.65        5.87      8.32 o
 -10   0  18        5.23        9.73     13.46 o
  -9   0  18        2.91       -5.70      9.42 o
  -8   0  18        0.66        6.21     12.22 o
  -7   0  18       12.01       16.62      9.02 o
  -6   0  18        0.24        2.28      7.05 o
  -5   0  18        0.25        5.77     11.44 o
  -4   0  18        1.26        6.84      8.33 o
 -10   1  18       38.53       51.47     20.19 o
  -9   1  18       24.35       31.48     18.12 o
  -8   1  18       17.95       19.16     13.98 o
  -7   1  18       20.92       20.81     15.33 o
  -6   1  18       24.27       20.61     13.98 o
  -5   1  18        2.03       -3.02      7.09 o
  -4   1  18        0.66        4.40      8.03 o
  -9   2  18        7.07        3.94     12.12 o
  -8   2  18        0.70        0.72     11.81 o
  -7   2  18        0.85        3.42     10.77 o
  -6   2  18        6.09       13.67     14.50 o
  -5   2  18        9.94       24.02     12.84 o
 
